# Supplementary material for: Characterization of Nuclear Mitochondrial Insertions in Canine Genome Assemblies
Source: Genes (Basel). 2024 Oct 14;15(10):1318. doi: 10.3390/genes15101318 (PMC11507379; doi:10.3390/genes15101318)
Supplement: Supplementary file 1 [file genes-15-01318-s001.zip › Supplementary Tables.xlsx]

## Sheet: Table S1
Table S1 - Analyzed genome assemblies
Genome Name	Group/Species	Reference (PMID)	Accession	Manuscript Publication Date	Longread Sequencing Technology
Mischka	German Shepherd Dog	33568770	GCF_011100685.1	2021	PacBio Sequel
Nala	German Shepherd Dog	32236524	GCA_008641055.3	2020	PacBio Sequel and ONT
China	Basenji	33726677	GCA_013276365.2	2021	ONT
Wags	Basenji	33726677	GCA_004886185.2	2021	ONT
BD	Bernese Mountain Dog	37681359	JARDRF000000000	2023	ONT
OD	Bernese Mountain Dog	37681359	JARDRE000000000	2023	ONT
canFam3.1	Boxer	16341006	GCF_000002285.3	2005	Sanger
Tasha	Boxer	34070911	GCF_000002285.5	2021	PacBio Sequel
CA611	Cairn Terrier	37681359	JARDRD010000000	2023	ONT
Yella_v2	Labrador Retriever	37681359	DAOUOP000000000	2023	ONT
Zoey	Great Dane	33836575	GCA_005444595.1	2021	PacBio RSII
Sandy	Dingo	35452284	GCA_003254725.2	2022	PacBio Sequel and ONT
mCanLor1.2	Greenland wolf	34926833	GCA_905319855.2	2021	PacBio HiFi
Clu-1	Wolf	38416051	GCA_034620435.1	2024	PacBio Sequel
Cla-1	Coyote	38416051	GCA_034620425.1	2024	PacBio Sequel

## Sheet: Table S2
Table S2 - Summary of Numts identified in 15 analyzed assemblies
	Assembly Name	Mischka	Nala	China	Wags	BD	OD	canFam3.1	Tasha	CA611	Yella_v2	Zoey	Sandy	mCanLor1.2	Clu-1	Cla-1
	Breed/Species	German Shepherd Dog	German Shepherd Dog	Basenji	Basenji	Bernse Mountain Dog	Bernse Mountain Dog	Boxer	Boxer	Cairn Terrier	Labrador Retriever	Great Dane	Dingo	Greenland wolf	Wolf	Coyote
Assembled Chromosomes	HSP Count	316	318	316	302	314	314	319	302	307	318	313	306	312	309	316
	Total Size	200108	201202	194438	177112	194288	207344	145060	181927	188479	194318	200029	197289	193976	193965	195514
	Max Length	10195	6504	6504	5461	5461	5461	4866	6504	6527	6527	6527	10195	6527	6504	10197
	Median Length	173.5	174	173	153.5	174	178.5	147	174.5	174	153.5	177	174.5	174	174	159.5
	Merged Loci	243	244	244	236	240	238	236	230	237	244	237	235	238	238	240
Unplaced Contigs	HSP Count	5	1	0	13	0	0	3	0	0	0	3	2	0	0	0
	Total Size	23275	70	0	13465	0	0	826	0	0	0	5713	143	0	0	0
	Max Length	17106	70	.	4272	.	.	562	.	.	.	3484	73	.	.	.
	Median Length	1825	70	.	394	.	.	194	.	.	.	1311	71.5	.	.	.

## Sheet: Table S3
Table S3 - Numts coordinates in all analyzed assemblies
Assembly	mergedNumtSID	assemInterval	hspID	genomeChr	genomeStart	genomeEnd	mt	mtStart	mtEnd	orientation	blastPercentID	genomeLen (bp)	mitoLen (bp)	assemLen (bp)
Mischka	Mischka_numtassem1	chr1:73116971-73117043	Mischka_numtassem1_hsp1	chr1	73116971	73117043	NC_002008.4	3761	3833	-	100	73	73	73
Mischka	Mischka_numtassem2	chr1:73597344-73597406	Mischka_numtassem2_hsp1	chr1	73597344	73597406	NC_002008.4	5043	5105	+	90.476	63	63	63
Mischka	Mischka_numtassem3	chr1:75157895-75157960	Mischka_numtassem3_hsp1	chr1	75157895	75157960	NC_002008.4	7357	7422	-	86.364	66	66	66
Mischka	Mischka_numtassem4	chr1:78370427-78371926	Mischka_numtassem4_hsp1	chr1	78370427	78371926	NC_002008.4	360	1864	-	87.831	1500	1505	1500
Mischka	Mischka_numtassem5	chr1:85121978-85122078	Mischka_numtassem5_hsp1	chr1	85121978	85122078	NC_002008.4	6720	6820	+	76.238	101	101	101
Mischka	Mischka_numtassem6	chr1:85122085-85122141	Mischka_numtassem6_hsp1	chr1	85122085	85122141	NC_002008.4	2653	2708	+	82.456	57	56	57
Mischka	Mischka_numtassem7	chr1:92680412-92680964	Mischka_numtassem7_hsp1	chr1	92680412	92680964	NC_002008.4	5325	5878	+	84.657	553	554	553
Mischka	Mischka_numtassem8	chr1:93992390-93993028	Mischka_numtassem8_hsp1	chr1	93992390	93993028	NC_002008.4	16382,1	16727,287	-	79.205	639	633	639
Mischka	Mischka_numtassem9	chr1:99798352-99798522	Mischka_numtassem9_hsp1	chr1	99798352	99798522	NC_002008.4	10316	10495	-	76.111	171	180	171
Mischka	Mischka_numtassem10	chr1:100056541-100061927	Mischka_numtassem10_hsp1	chr1	100056541	100057778	NC_002008.4	7679	8936	+	78.295	1238	1258	5387
Mischka	Mischka_numtassem10	chr1:100056541-100061927	Mischka_numtassem10_hsp2	chr1	100057942	100059647	NC_002008.4	8921	10658	+	79.104	1706	1738	5387
Mischka	Mischka_numtassem10	chr1:100056541-100061927	Mischka_numtassem10_hsp3	chr1	100059841	100060684	NC_002008.4	10693	11537	+	82.645	844	845	5387
Mischka	Mischka_numtassem10	chr1:100056541-100061927	Mischka_numtassem10_hsp4	chr1	100060873	100061429	NC_002008.4	11524	12094	+	78.984	557	571	5387
Mischka	Mischka_numtassem10	chr1:100056541-100061927	Mischka_numtassem10_hsp5	chr1	100061700	100061927	NC_002008.4	12126	12356	+	81.818	228	231	5387
Mischka	Mischka_numtassem11	chr10:1282312-1282453	Mischka_numtassem11_hsp1	chr10	1282312	1282453	NC_002008.4	7749	7895	+	72.297	142	147	142
Mischka	Mischka_numtassem12	chr10:4242757-4242821	Mischka_numtassem12_hsp1	chr10	4242757	4242821	NC_002008.4	2494	2558	+	86.154	65	65	65
Mischka	Mischka_numtassem13	chr10:9975978-9976149	Mischka_numtassem13_hsp1	chr10	9975978	9976149	NC_002008.4	9781	9951	+	86.705	172	171	172
Mischka	Mischka_numtassem14	chr10:15927342-15927681	Mischka_numtassem14_hsp1	chr10	15927342	15927681	NC_002008.4	7472	7811	+	95.294	340	340	340
Mischka	Mischka_numtassem15	chr10:19336569-19336636	Mischka_numtassem15_hsp1	chr10	19336569	19336636	NC_002008.4	15295	15362	+	88.235	68	68	68
Mischka	Mischka_numtassem16	chr10:38293080-38293126	Mischka_numtassem16_hsp1	chr10	38293080	38293126	NC_002008.4	11456	11502	+	95.745	47	47	47
Mischka	Mischka_numtassem17	chr10:41863953-41864024	Mischka_numtassem17_hsp1	chr10	41863953	41864024	NC_002008.4	6569	6640	-	88.889	72	72	72
Mischka	Mischka_numtassem18	chr10:62368625-62371478	Mischka_numtassem18_hsp1	chr10	62368625	62369359	NC_002008.4	12018	12762	-	70.199	735	745	2854
Mischka	Mischka_numtassem18	chr10:62368625-62371478	Mischka_numtassem18_hsp2	chr10	62369564	62369865	NC_002008.4	11702	12034	-	68.639	302	333	2854
Mischka	Mischka_numtassem18	chr10:62368625-62371478	Mischka_numtassem18_hsp3	chr10	62370061	62371478	NC_002008.4	10260	11713	-	71.828	1418	1454	2854
Mischka	Mischka_numtassem19	chr10:69814760-69820904	Mischka_numtassem19_hsp1	chr10	69814760	69816159	NC_002008.4	14173	15576	-	83.534	1400	1404	6145
Mischka	Mischka_numtassem19	chr10:69814760-69820904	Mischka_numtassem19_hsp2	chr10	69816350	69820904	NC_002008.4	9641	14184	-	83.76	4555	4544	6145
Mischka	Mischka_numtassem20	chr11:6835457-6835525	Mischka_numtassem20_hsp1	chr11	6835457	6835525	NC_002008.4	135	203	-	87.143	69	69	69
Mischka	Mischka_numtassem21	chr11:44720738-44720985	Mischka_numtassem21_hsp1	chr11	44720738	44720985	NC_002008.4	5338	5585	-	81.452	248	248	248
Mischka	Mischka_numtassem22	chr11:49285877-49286083	Mischka_numtassem22_hsp1	chr11	49285877	49286083	NC_002008.4	1428	1638	+	71.831	207	211	207
Mischka	Mischka_numtassem23	chr11:51942707-51942760	Mischka_numtassem23_hsp1	chr11	51942707	51942760	NC_002008.4	1460	1513	-	100	54	54	54
Mischka	Mischka_numtassem24	chr11:64299994-64300163	Mischka_numtassem24_hsp1	chr11	64299994	64300163	NC_002008.4	11133	11306	-	81.034	170	174	170
Mischka	Mischka_numtassem25	chr11:67885526-67902165	Mischka_numtassem25_hsp1	chr11	67885526	67888617	NC_002008.4	3515	6611	-	83.456	3092	3097	16640
Mischka	Mischka_numtassem25	chr11:67885526-67902165	Mischka_numtassem25_hsp2	chr11	67888630	67892446	NC_002008.4	16397,1	16727,3387	-	84.449	3817	3718	16640
Mischka	Mischka_numtassem25	chr11:67885526-67902165	Mischka_numtassem25_hsp3	chr11	67892413	67893159	NC_002008.4	15431	16166	-	78.01	747	736	16640
Mischka	Mischka_numtassem25	chr11:67885526-67902165	Mischka_numtassem25_hsp4	chr11	67893383	67897071	NC_002008.4	11697	15445	-	81.295	3689	3749	16640
Mischka	Mischka_numtassem25	chr11:67885526-67902165	Mischka_numtassem25_hsp5	chr11	67897273	67902165	NC_002008.4	6841	11706	-	80.908	4893	4866	16640
Mischka	Mischka_numtassem26	chr11:70018461-70018559	Mischka_numtassem26_hsp1	chr11	70018461	70018559	NC_002008.4	9343	9440	-	84.848	99	98	99
Mischka	Mischka_numtassem27	chr12:19166811-19166840	Mischka_numtassem27_hsp1	chr12	19166811	19166840	NC_002008.4	14120	14149	+	100	30	30	30
Mischka	Mischka_numtassem28	chr12:22367481-22367541	Mischka_numtassem28_hsp1	chr12	22367481	22367541	NC_002008.4	978	1038	-	91.803	61	61	61
Mischka	Mischka_numtassem29	chr12:38587113-38587372	Mischka_numtassem29_hsp1	chr12	38587113	38587372	NC_002008.4	13462	13719	-	71.538	260	258	260
Mischka	Mischka_numtassem30	chr12:47316865-47316936	Mischka_numtassem30_hsp1	chr12	47316865	47316936	NC_002008.4	12822	12893	-	79.167	72	72	72
Mischka	Mischka_numtassem31	chr12:62441268-62441737	Mischka_numtassem31_hsp1	chr12	62441268	62441737	NC_002008.4	15531	16001	-	83.75	470	471	470
Mischka	Mischka_numtassem32	chr12:63010960-63020103	Mischka_numtassem32_hsp1	chr12	63010960	63013790	NC_002008.4	8103	10977	-	67.925	2831	2875	9144
Mischka	Mischka_numtassem32	chr12:63010960-63020103	Mischka_numtassem32_hsp2	chr12	63014536	63016733	NC_002008.4	5440	7704	-	68.615	2198	2265	9144
Mischka	Mischka_numtassem32	chr12:63010960-63020103	Mischka_numtassem32_hsp3	chr12	63016919	63020103	NC_002008.4	2235	5452	-	69.5	3185	3218	9144
Mischka	Mischka_numtassem33	chr12:63981041-63982148	Mischka_numtassem33_hsp1	chr12	63981041	63982148	NC_002008.4	6183	7362	-	66.387	1108	1180	1108
Mischka	Mischka_numtassem34	chr12:71338971-71339499	Mischka_numtassem34_hsp1	chr12	71338971	71339499	NC_002008.4	6648	7177	+	87.736	529	530	529
Mischka	Mischka_numtassem35	chr13:4868853-4868886	Mischka_numtassem35_hsp1	chr13	4868853	4868886	NC_002008.4	5065	5098	-	100	34	34	34
Mischka	Mischka_numtassem36	chr13:11100879-11100950	Mischka_numtassem36_hsp1	chr13	11100879	11100950	NC_002008.4	10719	10790	+	87.5	72	72	72
Mischka	Mischka_numtassem37	chr13:12231065-12231128	Mischka_numtassem37_hsp1	chr13	12231065	12231128	NC_002008.4	13504	13567	-	95.312	64	64	64
Mischka	Mischka_numtassem38	chr13:12231128-12231181	Mischka_numtassem38_hsp1	chr13	12231128	12231181	NC_002008.4	11246	11299	+	94.444	54	54	54
Mischka	Mischka_numtassem39	chr13:24939682-24939725	Mischka_numtassem39_hsp1	chr13	24939682	24939725	NC_002008.4	9454	9497	-	100	44	44	44
Mischka	Mischka_numtassem40	chr13:27979766-27979856	Mischka_numtassem40_hsp1	chr13	27979766	27979856	NC_002008.4	14216	14299	-	76.923	91	84	91
Mischka	Mischka_numtassem41	chr13:43108854-43108918	Mischka_numtassem41_hsp1	chr13	43108854	43108918	NC_002008.4	14050	14114	-	81.538	65	65	65
Mischka	Mischka_numtassem42	chr13:45507171-45507564	Mischka_numtassem42_hsp1	chr13	45507171	45507564	NC_002008.4	13334	13728	-	78.481	394	395	394
Mischka	Mischka_numtassem43	chr13:55969184-55969238	Mischka_numtassem43_hsp1	chr13	55969184	55969238	NC_002008.4	4432	4486	-	83.636	55	55	55
Mischka	Mischka_numtassem44	chr13:57424547-57424613	Mischka_numtassem44_hsp1	chr13	57424547	57424613	NC_002008.4	7116	7182	-	94.03	67	67	67
Mischka	Mischka_numtassem45	chr13:58729577-58729640	Mischka_numtassem45_hsp1	chr13	58729577	58729640	NC_002008.4	9630	9693	+	84.375	64	64	64
Mischka	Mischka_numtassem46	chr13:62902986-62903053	Mischka_numtassem46_hsp1	chr13	62902986	62903053	NC_002008.4	8091	8158	-	85.294	68	68	68
Mischka	Mischka_numtassem47	chr13:62903051-62903110	Mischka_numtassem47_hsp1	chr13	62903051	62903110	NC_002008.4	5040	5100	+	90.164	60	61	60
Mischka	Mischka_numtassem48	chr13:64118443-64118552	Mischka_numtassem48_hsp1	chr13	64118443	64118552	NC_002008.4	7576	7685	+	95.455	110	110	110
Mischka	Mischka_numtassem49	chr14:17352714-17353214	Mischka_numtassem49_hsp1	chr14	17352714	17353214	NC_002008.4	10351	10852	-	79.125	501	502	501
Mischka	Mischka_numtassem50	chr14:49721086-49722620	Mischka_numtassem50_hsp1	chr14	49721086	49721165	NC_002008.4	14981	15060	-	82.5	80	80	1535
Mischka	Mischka_numtassem50	chr14:49721086-49722620	Mischka_numtassem50_hsp2	chr14	49722094	49722620	NC_002008.4	14532	15060	-	81.391	527	529	1535
Mischka	Mischka_numtassem51	chr14:51237267-51237318	Mischka_numtassem51_hsp1	chr14	51237267	51237318	NC_002008.4	5962	6013	+	84.615	52	52	52
Mischka	Mischka_numtassem52	chr14:57583606-57583778	Mischka_numtassem52_hsp1	chr14	57583606	57583778	NC_002008.4	360	532	+	74.138	173	173	173
Mischka	Mischka_numtassem53	chr15:8226327-8226473	Mischka_numtassem53_hsp1	chr15	8226327	8226473	NC_002008.4	1378	1512	-	76.159	147	135	147
Mischka	Mischka_numtassem54	chr15:12038032-12038205	Mischka_numtassem54_hsp1	chr15	12038032	12038205	NC_002008.4	12825	12999	-	98.286	174	175	174
Mischka	Mischka_numtassem55	chr15:13788935-13797439	Mischka_numtassem55_hsp1	chr15	13788935	13789406	NC_002008.4	6159	6629	-	85.805	472	471	8505
Mischka	Mischka_numtassem55	chr15:13788935-13797439	Mischka_numtassem55_hsp2	chr15	13789589	13796118	NC_002008.4	16398,1	16727,6174	-	85.395	6530	6504	8505
Mischka	Mischka_numtassem55	chr15:13788935-13797439	Mischka_numtassem55_hsp3	chr15	13796085	13797439	NC_002008.4	14835	16175	-	82.542	1355	1341	8505
Mischka	Mischka_numtassem56	chr15:41364927-41364991	Mischka_numtassem56_hsp1	chr15	41364927	41364991	NC_002008.4	13482	13546	+	89.231	65	65	65
Mischka	Mischka_numtassem57	chr15:49017383-49017936	Mischka_numtassem57_hsp1	chr15	49017383	49017936	NC_002008.4	15532	16139	+	73.829	554	608	554
Mischka	Mischka_numtassem58	chr15:49084861-49085057	Mischka_numtassem58_hsp1	chr15	49084861	49085057	NC_002008.4	12528	12721	+	73.367	197	194	197
Mischka	Mischka_numtassem59	chr15:51868154-51869371	Mischka_numtassem59_hsp1	chr15	51868154	51869261	NC_002008.4	8561	9664	-	80.613	1108	1104	1218
Mischka	Mischka_numtassem59	chr15:51868154-51869371	Mischka_numtassem59_hsp2	chr15	51869273	51869371	NC_002008.4	7618	7716	-	80.808	99	99	1218
Mischka	Mischka_numtassem60	chr15:51869375-51873108	Mischka_numtassem60_hsp1	chr15	51869375	51871538	NC_002008.4	13301	15458	+	79.899	2164	2158	3734
Mischka	Mischka_numtassem60	chr15:51869375-51873108	Mischka_numtassem60_hsp2	chr15	51871716	51872159	NC_002008.4	15532	15970	+	78.913	444	439	3734
Mischka	Mischka_numtassem60	chr15:51869375-51873108	Mischka_numtassem60_hsp3	chr15	51872165	51872272	NC_002008.4	16024	16130	+	76.364	108	107	3734
Mischka	Mischka_numtassem60	chr15:51869375-51873108	Mischka_numtassem60_hsp4	chr15	51872456	51873108	NC_002008.4	16409,1	16727,318	+	75.186	653	637	3734
Mischka	Mischka_numtassem61	chr15:58105694-58105738	Mischka_numtassem61_hsp1	chr15	58105694	58105738	NC_002008.4	9439	9484	+	93.617	45	46	45
Mischka	Mischka_numtassem62	chr15:58133909-58133954	Mischka_numtassem62_hsp1	chr15	58133909	58133954	NC_002008.4	9439	9484	-	97.826	46	46	46
Mischka	Mischka_numtassem63	chr16:6203480-6205929	Mischka_numtassem63_hsp1	chr16	6203480	6204803	NC_002008.4	14527	15837	-	80.752	1324	1311	2450
Mischka	Mischka_numtassem63	chr16:6203480-6205929	Mischka_numtassem63_hsp2	chr16	6205016	6205929	NC_002008.4	13616	14533	-	85.065	914	918	2450
Mischka	Mischka_numtassem64	chr16:6205931-6209415	Mischka_numtassem64_hsp1	chr16	6205931	6209415	NC_002008.4	3110	6593	-	84.67	3485	3484	3485
Mischka	Mischka_numtassem65	chr16:7241295-7241374	Mischka_numtassem65_hsp1	chr16	7241295	7241374	NC_002008.4	6972	7050	-	80	80	79	80
Mischka	Mischka_numtassem66	chr16:8429738-8429805	Mischka_numtassem66_hsp1	chr16	8429738	8429805	NC_002008.4	8065	8135	-	77.465	68	71	68
Mischka	Mischka_numtassem67	chr16:11038836-11038887	Mischka_numtassem67_hsp1	chr16	11038836	11038887	NC_002008.4	12334	12385	-	86.538	52	52	52
Mischka	Mischka_numtassem68	chr16:27250959-27251134	Mischka_numtassem68_hsp1	chr16	27250959	27251134	NC_002008.4	13	189	-	69.663	176	177	176
Mischka	Mischka_numtassem69	chr16:28734357-28734415	Mischka_numtassem69_hsp1	chr16	28734357	28734415	NC_002008.4	15526	15584	+	88.136	59	59	59
Mischka	Mischka_numtassem70	chr16:28777791-28777854	Mischka_numtassem70_hsp1	chr16	28777791	28777854	NC_002008.4	7786	7849	-	81.25	64	64	64
Mischka	Mischka_numtassem71	chr16:52968913-52968965	Mischka_numtassem71_hsp1	chr16	52968913	52968965	NC_002008.4	2070	2122	-	88.679	53	53	53
Mischka	Mischka_numtassem72	chr17:7017895-7017965	Mischka_numtassem72_hsp1	chr17	7017895	7017965	NC_002008.4	13115	13188	+	90.541	71	74	71
Mischka	Mischka_numtassem73	chr17:27905817-27905915	Mischka_numtassem73_hsp1	chr17	27905817	27905915	NC_002008.4	2549	2647	+	94.949	99	99	99
Mischka	Mischka_numtassem74	chr17:42793463-42794487	Mischka_numtassem74_hsp1	chr17	42793463	42794487	NC_002008.4	10166	11207	-	80.134	1025	1042	1025
Mischka	Mischka_numtassem75	chr17:53548400-53549099	Mischka_numtassem75_hsp1	chr17	53548400	53549099	NC_002008.4	4329	5028	-	84.571	700	700	700
Mischka	Mischka_numtassem76	chr17:57244292-57244364	Mischka_numtassem76_hsp1	chr17	57244292	57244364	NC_002008.4	5160	5232	+	98.63	73	73	73
Mischka	Mischka_numtassem77	chr17:59687970-59690836	Mischka_numtassem77_hsp1	chr17	59687970	59690836	NC_002008.4	5188	8058	-	85.525	2867	2871	2867
Mischka	Mischka_numtassem78	chr17:61225208-61225343	Mischka_numtassem78_hsp1	chr17	61225208	61225343	NC_002008.4	1123	1258	+	99.265	136	136	136
Mischka	Mischka_numtassem79	chr17:64668888-64668957	Mischka_numtassem79_hsp1	chr17	64668888	64668957	NC_002008.4	3765	3833	-	81.429	70	69	70
Mischka	Mischka_numtassem80	chr18:31216344-31216819	Mischka_numtassem80_hsp1	chr18	31216344	31216819	NC_002008.4	2015	2518	-	70.334	476	504	476
Mischka	Mischka_numtassem81	chr18:31454818-31461981	Mischka_numtassem81_hsp1	chr18	31454818	31455486	NC_002008.4	11554	12250	+	70.721	669	697	7164
Mischka	Mischka_numtassem81	chr18:31454818-31461981	Mischka_numtassem81_hsp2	chr18	31455734	31456099	NC_002008.4	12539	12921	+	68.312	366	383	7164
Mischka	Mischka_numtassem81	chr18:31454818-31461981	Mischka_numtassem81_hsp3	chr18	31456301	31456867	NC_002008.4	12930	13501	+	67.747	567	572	7164
Mischka	Mischka_numtassem81	chr18:31454818-31461981	Mischka_numtassem81_hsp4	chr18	31457375	31457401	NC_002008.4	14116	14142	+	92.593	27	27	7164
Mischka	Mischka_numtassem81	chr18:31454818-31461981	Mischka_numtassem81_hsp5	chr18	31457441	31457912	NC_002008.4	14146	14629	+	68.776	472	484	7164
Mischka	Mischka_numtassem81	chr18:31454818-31461981	Mischka_numtassem81_hsp6	chr18	31457950	31458018	NC_002008.4	15850	15918	+	85.507	69	69	7164
Mischka	Mischka_numtassem81	chr18:31454818-31461981	Mischka_numtassem81_hsp7	chr18	31458620	31459702	NC_002008.4	1	1072	+	71.72	1083	1072	7164
Mischka	Mischka_numtassem81	chr18:31454818-31461981	Mischka_numtassem81_hsp8	chr18	31459768	31461377	NC_002008.4	1711	3422	+	65.344	1610	1712	7164
Mischka	Mischka_numtassem81	chr18:31454818-31461981	Mischka_numtassem81_hsp9	chr18	31461709	31461981	NC_002008.4	3611	3899	+	75.779	273	289	7164
Mischka	Mischka_numtassem82	chr18:49825064-49825235	Mischka_numtassem82_hsp1	chr18	49825064	49825235	NC_002008.4	6061	6234	-	96.552	172	174	172
Mischka	Mischka_numtassem83	chr19:16587777-16588074	Mischka_numtassem83_hsp1	chr19	16587777	16588074	NC_002008.4	15554	15847	+	82	298	294	298
Mischka	Mischka_numtassem84	chr19:19182378-19182787	Mischka_numtassem84_hsp1	chr19	19182378	19182787	NC_002008.4	5240	5654	-	79.616	410	415	410
Mischka	Mischka_numtassem85	chr2:5067908-5067966	Mischka_numtassem85_hsp1	chr2	5067908	5067966	NC_002008.4	705	763	-	93.22	59	59	59
Mischka	Mischka_numtassem86	chr2:7810323-7810594	Mischka_numtassem86_hsp1	chr2	7810323	7810594	NC_002008.4	2752	3027	-	81.159	272	276	272
Mischka	Mischka_numtassem87	chr2:16030068-16030129	Mischka_numtassem87_hsp1	chr2	16030068	16030129	NC_002008.4	7347	7414	-	80.882	62	68	62
Mischka	Mischka_numtassem88	chr2:23286484-23286875	Mischka_numtassem88_hsp1	chr2	23286484	23286875	NC_002008.4	2106	2536	-	72.414	392	431	392
Mischka	Mischka_numtassem89	chr2:33295939-33296111	Mischka_numtassem89_hsp1	chr2	33295939	33296111	NC_002008.4	5796	5968	+	75.145	173	173	173
Mischka	Mischka_numtassem90	chr2:35683447-35683501	Mischka_numtassem90_hsp1	chr2	35683447	35683501	NC_002008.4	10695	10749	+	94.545	55	55	55
Mischka	Mischka_numtassem91	chr2:35683496-35683564	Mischka_numtassem91_hsp1	chr2	35683496	35683564	NC_002008.4	2661	2728	-	89.855	69	68	69
Mischka	Mischka_numtassem92	chr2:35683568-35683616	Mischka_numtassem92_hsp1	chr2	35683568	35683616	NC_002008.4	13210	13258	+	93.878	49	49	49
Mischka	Mischka_numtassem93	chr2:36320272-36320526	Mischka_numtassem93_hsp1	chr2	36320272	36320526	NC_002008.4	9410	9663	+	82.812	255	254	255
Mischka	Mischka_numtassem94	chr2:51859830-51859885	Mischka_numtassem94_hsp1	chr2	51859830	51859885	NC_002008.4	12336	12391	-	87.5	56	56	56
Mischka	Mischka_numtassem95	chr2:54833043-54833257	Mischka_numtassem95_hsp1	chr2	54833043	54833257	NC_002008.4	3095	3309	+	86.977	215	215	215
Mischka	Mischka_numtassem96	chr2:55249536-55250394	Mischka_numtassem96_hsp1	chr2	55249536	55249729	NC_002008.4	156	345	+	69.192	194	190	859
Mischka	Mischka_numtassem96	chr2:55249536-55250394	Mischka_numtassem96_hsp2	chr2	55250257	55250394	NC_002008.4	387	524	+	73.381	138	138	859
Mischka	Mischka_numtassem97	chr2:55255392-55255474	Mischka_numtassem97_hsp1	chr2	55255392	55255474	NC_002008.4	1139	1226	+	79.545	83	88	83
Mischka	Mischka_numtassem98	chr20:3372701-3372781	Mischka_numtassem98_hsp1	chr20	3372701	3372781	NC_002008.4	13376	13456	-	97.531	81	81	81
Mischka	Mischka_numtassem99	chr20:10603520-10609165	Mischka_numtassem99_hsp1	chr20	10603520	10603747	NC_002008.4	15939	16166	+	95.175	228	228	5646
Mischka	Mischka_numtassem99	chr20:10603520-10609165	Mischka_numtassem99_hsp2	chr20	10603713	10609165	NC_002008.4	16402,1	16727,5127	+	97.324	5453	5453	5646
Mischka	Mischka_numtassem100	chr20:19771021-19771059	Mischka_numtassem100_hsp1	chr20	19771021	19771059	NC_002008.4	1383	1421	+	94.872	39	39	39
Mischka	Mischka_numtassem101	chr20:19898822-19898949	Mischka_numtassem101_hsp1	chr20	19898822	19898949	NC_002008.4	2834	2961	+	96.875	128	128	128
Mischka	Mischka_numtassem102	chr20:20777556-20777633	Mischka_numtassem102_hsp1	chr20	20777556	20777633	NC_002008.4	6552	6629	-	84.615	78	78	78
Mischka	Mischka_numtassem103	chr20:34862192-34862378	Mischka_numtassem103_hsp1	chr20	34862192	34862378	NC_002008.4	11739	11930	+	74.479	187	192	187
Mischka	Mischka_numtassem104	chr21:2533577-2533963	Mischka_numtassem104_hsp1	chr21	2533577	2533963	NC_002008.4	12030	12416	+	80.362	387	387	387
Mischka	Mischka_numtassem105	chr21:16992634-16996775	Mischka_numtassem105_hsp1	chr21	16992634	16993718	NC_002008.4	15092	16171	+	82.518	1085	1080	4142
Mischka	Mischka_numtassem105	chr21:16992634-16996775	Mischka_numtassem105_hsp2	chr21	16993691	16996775	NC_002008.4	16412,1	16727,2773	+	87.087	3085	3089	4142
Mischka	Mischka_numtassem106	chr21:25104437-25104501	Mischka_numtassem106_hsp1	chr21	25104437	25104501	NC_002008.4	844	908	+	93.846	65	65	65
Mischka	Mischka_numtassem107	chr21:51198524-51198740	Mischka_numtassem107_hsp1	chr21	51198524	51198740	NC_002008.4	15755	15971	-	85.714	217	217	217
Mischka	Mischka_numtassem108	chr22:4215584-4215639	Mischka_numtassem108_hsp1	chr22	4215584	4215639	NC_002008.4	15020	15075	-	85.714	56	56	56
Mischka	Mischka_numtassem109	chr22:37601602-37601656	Mischka_numtassem109_hsp1	chr22	37601602	37601656	NC_002008.4	1441	1497	+	87.719	55	57	55
Mischka	Mischka_numtassem110	chr22:50907305-50907362	Mischka_numtassem110_hsp1	chr22	50907305	50907362	NC_002008.4	11987	12044	+	94.828	58	58	58
Mischka	Mischka_numtassem111	chr22:52329830-52329865	Mischka_numtassem111_hsp1	chr22	52329830	52329865	NC_002008.4	4223	4258	-	97.222	36	36	36
Mischka	Mischka_numtassem112	chr23:2072510-2072595	Mischka_numtassem112_hsp1	chr23	2072510	2072595	NC_002008.4	4909	4994	+	88.372	86	86	86
Mischka	Mischka_numtassem113	chr23:17327271-17327338	Mischka_numtassem113_hsp1	chr23	17327271	17327338	NC_002008.4	14125	14192	+	100	68	68	68
Mischka	Mischka_numtassem114	chr23:44584438-44584486	Mischka_numtassem114_hsp1	chr23	44584438	44584486	NC_002008.4	8141	8189	+	93.878	49	49	49
Mischka	Mischka_numtassem115	chr23:49790515-49793945	Mischka_numtassem115_hsp1	chr23	49790515	49791088	NC_002008.4	8871	9457	-	64.25	574	587	3431
Mischka	Mischka_numtassem115	chr23:49790515-49793945	Mischka_numtassem115_hsp2	chr23	49791523	49791748	NC_002008.4	8156	8387	-	68.333	226	232	3431
Mischka	Mischka_numtassem115	chr23:49790515-49793945	Mischka_numtassem115_hsp3	chr23	49792291	49792682	NC_002008.4	7176	7564	-	66.337	392	389	3431
Mischka	Mischka_numtassem115	chr23:49790515-49793945	Mischka_numtassem115_hsp4	chr23	49793597	49793945	NC_002008.4	6049	6397	-	67.135	349	349	3431
Mischka	Mischka_numtassem116	chr23:49981936-49982160	Mischka_numtassem116_hsp1	chr23	49981936	49982160	NC_002008.4	5490	5713	-	73.333	225	224	225
Mischka	Mischka_numtassem117	chr23:51615557-51615625	Mischka_numtassem117_hsp1	chr23	51615557	51615625	NC_002008.4	11725	11793	-	85.507	69	69	69
Mischka	Mischka_numtassem118	chr24:5284061-5288238	Mischka_numtassem118_hsp1	chr24	5284061	5284463	NC_002008.4	15528	15932	+	78.102	403	405	4178
Mischka	Mischka_numtassem118	chr24:5284061-5288238	Mischka_numtassem118_hsp2	chr24	5284563	5284607	NC_002008.4	16499	16542	+	82.222	45	44	4178
Mischka	Mischka_numtassem118	chr24:5284061-5288238	Mischka_numtassem118_hsp3	chr24	5285045	5286082	NC_002008.4	16720,1	16727,1063	+	81.43	1038	1071	4178
Mischka	Mischka_numtassem118	chr24:5284061-5288238	Mischka_numtassem118_hsp4	chr24	5286260	5288238	NC_002008.4	1055	3045	+	79.136	1979	1991	4178
Mischka	Mischka_numtassem119	chr24:5743532-5743599	Mischka_numtassem119_hsp1	chr24	5743532	5743599	NC_002008.4	2452	2519	-	95.588	68	68	68
Mischka	Mischka_numtassem120	chr24:10348227-10348296	Mischka_numtassem120_hsp1	chr24	10348227	10348296	NC_002008.4	2722	2791	-	77.143	70	70	70
Mischka	Mischka_numtassem121	chr24:23468823-23468893	Mischka_numtassem121_hsp1	chr24	23468823	23468893	NC_002008.4	8539	8609	-	91.549	71	71	71
Mischka	Mischka_numtassem122	chr24:31064434-31065143	Mischka_numtassem122_hsp1	chr24	31064434	31065143	NC_002008.4	3019	3733	-	78.562	710	715	710
Mischka	Mischka_numtassem123	chr24:32951701-32951766	Mischka_numtassem123_hsp1	chr24	32951701	32951766	NC_002008.4	1493	1558	+	87.879	66	66	66
Mischka	Mischka_numtassem124	chr24:36212116-36212189	Mischka_numtassem124_hsp1	chr24	36212116	36212189	NC_002008.4	5011	5086	-	85.526	74	76	74
Mischka	Mischka_numtassem125	chr24:46032555-46032621	Mischka_numtassem125_hsp1	chr24	46032555	46032621	NC_002008.4	10462	10529	-	82.353	67	68	67
Mischka	Mischka_numtassem126	chr24:46121059-46121125	Mischka_numtassem126_hsp1	chr24	46121059	46121125	NC_002008.4	10462	10529	-	82.353	67	68	67
Mischka	Mischka_numtassem127	chr25:20460139-20460206	Mischka_numtassem127_hsp1	chr25	20460139	20460206	NC_002008.4	12636	12703	+	83.824	68	68	68
Mischka	Mischka_numtassem128	chr25:22359295-22359698	Mischka_numtassem128_hsp1	chr25	22359295	22359698	NC_002008.4	12089	12493	-	83.951	404	405	404
Mischka	Mischka_numtassem129	chr25:23063246-23063280	Mischka_numtassem129_hsp1	chr25	23063246	23063280	NC_002008.4	5054	5088	-	97.143	35	35	35
Mischka	Mischka_numtassem130	chr25:26007580-26007659	Mischka_numtassem130_hsp1	chr25	26007580	26007659	NC_002008.4	9810	9891	-	84.146	80	82	80
Mischka	Mischka_numtassem131	chr25:28987342-28987412	Mischka_numtassem131_hsp1	chr25	28987342	28987412	NC_002008.4	13482	13554	+	78.667	71	73	71
Mischka	Mischka_numtassem132	chr25:40362938-40362980	Mischka_numtassem132_hsp1	chr25	40362938	40362980	NC_002008.4	15318	15360	-	90.698	43	43	43
Mischka	Mischka_numtassem133	chr26:18527284-18527323	Mischka_numtassem133_hsp1	chr26	18527284	18527323	NC_002008.4	15872	15911	+	95	40	40	40
Mischka	Mischka_numtassem134	chr26:22424304-22424357	Mischka_numtassem134_hsp1	chr26	22424304	22424357	NC_002008.4	16559	16612	-	90.741	54	54	54
Mischka	Mischka_numtassem135	chr26:27469613-27469739	Mischka_numtassem135_hsp1	chr26	27469613	27469739	NC_002008.4	5260	5386	-	95.276	127	127	127
Mischka	Mischka_numtassem136	chr26:36119747-36119932	Mischka_numtassem136_hsp1	chr26	36119747	36119932	NC_002008.4	15675	15862	+	80.319	186	188	186
Mischka	Mischka_numtassem137	chr27:13840708-13840769	Mischka_numtassem137_hsp1	chr27	13840708	13840769	NC_002008.4	1455	1517	-	87.302	62	63	62
Mischka	Mischka_numtassem138	chr27:37710874-37710938	Mischka_numtassem138_hsp1	chr27	37710874	37710938	NC_002008.4	3128	3192	-	89.231	65	65	65
Mischka	Mischka_numtassem139	chr27:38779344-38782614	Mischka_numtassem139_hsp1	chr27	38779344	38780853	NC_002008.4	1139	2661	-	86.423	1510	1523	3271
Mischka	Mischka_numtassem139	chr27:38779344-38782614	Mischka_numtassem139_hsp2	chr27	38780944	38781781	NC_002008.4	275	1125	-	86.066	838	851	3271
Mischka	Mischka_numtassem139	chr27:38779344-38782614	Mischka_numtassem139_hsp3	chr27	38781780	38781830	NC_002008.4	181	231	-	90.196	51	51	3271
Mischka	Mischka_numtassem139	chr27:38779344-38782614	Mischka_numtassem139_hsp4	chr27	38782028	38782614	NC_002008.4	16350,1	16727,191	-	69.307	587	569	3271
Mischka	Mischka_numtassem140	chr27:40961200-40961262	Mischka_numtassem140_hsp1	chr27	40961200	40961262	NC_002008.4	1136	1198	-	92.063	63	63	63
Mischka	Mischka_numtassem141	chr27:43083247-43083288	Mischka_numtassem141_hsp1	chr27	43083247	43083288	NC_002008.4	1047	1088	+	92.857	42	42	42
Mischka	Mischka_numtassem142	chr28:8570444-8570526	Mischka_numtassem142_hsp1	chr28	8570444	8570526	NC_002008.4	3831	3913	-	87.952	83	83	83
Mischka	Mischka_numtassem143	chr28:30228590-30229685	Mischka_numtassem143_hsp1	chr28	30228590	30229685	NC_002008.4	8896	10001	+	82.252	1096	1106	1096
Mischka	Mischka_numtassem144	chr28:36019742-36019815	Mischka_numtassem144_hsp1	chr28	36019742	36019815	NC_002008.4	5865	5938	+	87.838	74	74	74
Mischka	Mischka_numtassem145	chr29:820462-824725	Mischka_numtassem145_hsp1	chr29	820462	823654	NC_002008.4	16401,1	16727,2863	-	87.983	3193	3190	4264
Mischka	Mischka_numtassem145	chr29:820462-824725	Mischka_numtassem145_hsp2	chr29	823629	824725	NC_002008.4	15059	16160	-	82.709	1097	1102	4264
Mischka	Mischka_numtassem146	chr29:2550690-2550833	Mischka_numtassem146_hsp1	chr29	2550690	2550833	NC_002008.4	6735	6880	+	70.548	144	146	144
Mischka	Mischka_numtassem147	chr29:3165017-3165087	Mischka_numtassem147_hsp1	chr29	3165017	3165087	NC_002008.4	12538	12608	-	95.775	71	71	71
Mischka	Mischka_numtassem148	chr29:30482518-30482587	Mischka_numtassem148_hsp1	chr29	30482518	30482587	NC_002008.4	14476	14545	-	84.286	70	70	70
Mischka	Mischka_numtassem149	chr29:41092712-41093795	Mischka_numtassem149_hsp1	chr29	41092712	41093795	NC_002008.4	3926	5004	-	81.969	1084	1079	1084
Mischka	Mischka_numtassem150	chr3:4185838-4186043	Mischka_numtassem150_hsp1	chr3	4185838	4186043	NC_002008.4	15387	15584	-	79.426	206	198	206
Mischka	Mischka_numtassem151	chr3:8625263-8625344	Mischka_numtassem151_hsp1	chr3	8625263	8625344	NC_002008.4	11143	11224	+	93.902	82	82	82
Mischka	Mischka_numtassem152	chr3:8625339-8625399	Mischka_numtassem152_hsp1	chr3	8625339	8625399	NC_002008.4	5893	5952	-	88.525	61	60	61
Mischka	Mischka_numtassem153	chr3:14263596-14263666	Mischka_numtassem153_hsp1	chr3	14263596	14263666	NC_002008.4	20	90	+	92.958	71	71	71
Mischka	Mischka_numtassem154	chr3:17324623-17326445	Mischka_numtassem154_hsp1	chr3	17324623	17325361	NC_002008.4	13253	14006	+	78.175	739	754	1823
Mischka	Mischka_numtassem154	chr3:17324623-17326445	Mischka_numtassem154_hsp2	chr3	17325820	17326445	NC_002008.4	13999	14625	+	83.413	626	627	1823
Mischka	Mischka_numtassem155	chr3:17326544-17326920	Mischka_numtassem155_hsp1	chr3	17326544	17326920	NC_002008.4	1	376	+	89.39	377	376	377
Mischka	Mischka_numtassem156	chr3:31072466-31072503	Mischka_numtassem156_hsp1	chr3	31072466	31072503	NC_002008.4	11468	11505	-	92.105	38	38	38
Mischka	Mischka_numtassem157	chr3:39586243-39586303	Mischka_numtassem157_hsp1	chr3	39586243	39586303	NC_002008.4	3567	3627	+	86.885	61	61	61
Mischka	Mischka_numtassem158	chr3:43625890-43626479	Mischka_numtassem158_hsp1	chr3	43625890	43626479	NC_002008.4	1	589	+	85.11	590	589	590
Mischka	Mischka_numtassem159	chr3:64857726-64857758	Mischka_numtassem159_hsp1	chr3	64857726	64857758	NC_002008.4	1291	1323	+	96.97	33	33	33
Mischka	Mischka_numtassem160	chr3:67144190-67144651	Mischka_numtassem160_hsp1	chr3	67144190	67144595	NC_002008.4	15531	15950	-	74.941	406	420	462
Mischka	Mischka_numtassem160	chr3:67144190-67144651	Mischka_numtassem160_hsp2	chr3	67144610	67144651	NC_002008.4	15548	15589	-	90.476	42	42	462
Mischka	Mischka_numtassem161	chr30:155394-157402	Mischka_numtassem161_hsp1	chr30	155394	157402	NC_002008.4	11362	13370	+	92.484	2009	2009	2009
Mischka	Mischka_numtassem162	chr30:745254-749905	Mischka_numtassem162_hsp1	chr30	745254	746222	NC_002008.4	2597	3587	-	67.066	969	991	4652
Mischka	Mischka_numtassem162	chr30:745254-749905	Mischka_numtassem162_hsp2	chr30	746234	746454	NC_002008.4	1711	1935	-	76.444	221	225	4652
Mischka	Mischka_numtassem162	chr30:745254-749905	Mischka_numtassem162_hsp3	chr30	747824	748173	NC_002008.4	1250	1617	-	71.274	350	368	4652
Mischka	Mischka_numtassem162	chr30:745254-749905	Mischka_numtassem162_hsp4	chr30	749008	749905	NC_002008.4	195	1123	-	70.316	898	929	4652
Mischka	Mischka_numtassem163	chr30:4037452-4037599	Mischka_numtassem163_hsp1	chr30	4037452	4037599	NC_002008.4	6886	7034	+	88.667	148	149	148
Mischka	Mischka_numtassem164	chr30:11193239-11193305	Mischka_numtassem164_hsp1	chr30	11193239	11193305	NC_002008.4	11939	12005	+	83.582	67	67	67
Mischka	Mischka_numtassem165	chr30:15412320-15412380	Mischka_numtassem165_hsp1	chr30	15412320	15412380	NC_002008.4	16097	16165	-	79.71	61	69	61
Mischka	Mischka_numtassem166	chr30:25275440-25275531	Mischka_numtassem166_hsp1	chr30	25275440	25275531	NC_002008.4	1459	1534	-	76.087	92	76	92
Mischka	Mischka_numtassem167	chr30:35407975-35408028	Mischka_numtassem167_hsp1	chr30	35407975	35408028	NC_002008.4	11587	11640	+	90.741	54	54	54
Mischka	Mischka_numtassem168	chr31:1784331-1786983	Mischka_numtassem168_hsp1	chr31	1784331	1786349	NC_002008.4	14139	16169	+	81.314	2019	2031	2653
Mischka	Mischka_numtassem168	chr31:1784331-1786983	Mischka_numtassem168_hsp2	chr31	1786311	1786983	NC_002008.4	16387,1	16727,313	+	76.652	673	654	2653
Mischka	Mischka_numtassem169	chr31:31199299-31199355	Mischka_numtassem169_hsp1	chr31	31199299	31199355	NC_002008.4	1459	1517	+	83.051	57	59	57
Mischka	Mischka_numtassem170	chr31:37185075-37185134	Mischka_numtassem170_hsp1	chr31	37185075	37185134	NC_002008.4	9833	9893	+	98.361	60	61	60
Mischka	Mischka_numtassem171	chr32:7251915-7252436	Mischka_numtassem171_hsp1	chr32	7251915	7252088	NC_002008.4	11311	11484	+	82.184	174	174	522
Mischka	Mischka_numtassem171	chr32:7251915-7252436	Mischka_numtassem171_hsp2	chr32	7252134	7252436	NC_002008.4	11470	11773	+	80	303	304	522
Mischka	Mischka_numtassem172	chr32:12060775-12060838	Mischka_numtassem172_hsp1	chr32	12060775	12060838	NC_002008.4	12905	12968	+	84.375	64	64	64
Mischka	Mischka_numtassem173	chr32:15216104-15216178	Mischka_numtassem173_hsp1	chr32	15216104	15216178	NC_002008.4	8854	8930	+	84.416	75	77	75
Mischka	Mischka_numtassem174	chr32:19646772-19646825	Mischka_numtassem174_hsp1	chr32	19646772	19646825	NC_002008.4	2465	2518	+	88.889	54	54	54
Mischka	Mischka_numtassem175	chr32:24968868-24968976	Mischka_numtassem175_hsp1	chr32	24968868	24968976	NC_002008.4	7950	8058	+	80	109	109	109
Mischka	Mischka_numtassem176	chr33:28961125-28961191	Mischka_numtassem176_hsp1	chr33	28961125	28961191	NC_002008.4	6948	7014	+	88.235	67	67	67
Mischka	Mischka_numtassem177	chr33:31641053-31643078	Mischka_numtassem177_hsp1	chr33	31641053	31641284	NC_002008.4	13104	13345	+	68.182	232	242	2026
Mischka	Mischka_numtassem177	chr33:31641053-31643078	Mischka_numtassem177_hsp2	chr33	31641332	31643078	NC_002008.4	13658	15507	+	67.025	1747	1850	2026
Mischka	Mischka_numtassem178	chr34:8513807-8514251	Mischka_numtassem178_hsp1	chr34	8513807	8514251	NC_002008.4	9606	10052	-	81.069	445	447	445
Mischka	Mischka_numtassem179	chr34:12455976-12461695	Mischka_numtassem179_hsp1	chr34	12455976	12456181	NC_002008.4	5052	5256	+	87.864	206	205	5720
Mischka	Mischka_numtassem179	chr34:12455976-12461695	Mischka_numtassem179_hsp2	chr34	12456273	12461695	NC_002008.4	5264	10724	+	82.989	5423	5461	5720
Mischka	Mischka_numtassem180	chr34:12617928-12629146	Mischka_numtassem180_hsp1	chr34	12617928	12618876	NC_002008.4	4311	5256	+	83.368	949	946	11219
Mischka	Mischka_numtassem180	chr34:12617928-12629146	Mischka_numtassem180_hsp2	chr34	12618968	12629146	NC_002008.4	5264	15458	+	83.14	10179	10195	11219
Mischka	Mischka_numtassem181	chr34:32012366-32013374	Mischka_numtassem181_hsp1	chr34	32012366	32013374	NC_002008.4	11442	12451	-	84.669	1009	1010	1009
Mischka	Mischka_numtassem182	chr34:36713952-36714290	Mischka_numtassem182_hsp1	chr34	36713952	36714290	NC_002008.4	14311	14650	+	81.525	339	340	339
Mischka	Mischka_numtassem183	chr34:40746263-40746326	Mischka_numtassem183_hsp1	chr34	40746263	40746326	NC_002008.4	5059	5123	+	84.615	64	65	64
Mischka	Mischka_numtassem184	chr35:4824875-4824935	Mischka_numtassem184_hsp1	chr35	4824875	4824935	NC_002008.4	10760	10820	+	83.607	61	61	61
Mischka	Mischka_numtassem185	chr35:9421353-9421410	Mischka_numtassem185_hsp1	chr35	9421353	9421410	NC_002008.4	1487	1544	-	100	58	58	58
Mischka	Mischka_numtassem186	chr35:14892430-14892642	Mischka_numtassem186_hsp1	chr35	14892430	14892642	NC_002008.4	11405	11618	-	74.537	213	214	213
Mischka	Mischka_numtassem187	chr36:25840659-25840732	Mischka_numtassem187_hsp1	chr36	25840659	25840732	NC_002008.4	9834	9908	-	86.667	74	75	74
Mischka	Mischka_numtassem188	chr37:1256609-1256711	Mischka_numtassem188_hsp1	chr37	1256609	1256711	NC_002008.4	6548	6651	+	81.731	103	104	103
Mischka	Mischka_numtassem189	chr37:22089892-22089950	Mischka_numtassem189_hsp1	chr37	22089892	22089950	NC_002008.4	8165	8223	+	83.051	59	59	59
Mischka	Mischka_numtassem190	chr38:5958006-5958087	Mischka_numtassem190_hsp1	chr38	5958006	5958087	NC_002008.4	3200	3281	+	87.805	82	82	82
Mischka	Mischka_numtassem191	chr38:7826480-7828774	Mischka_numtassem191_hsp1	chr38	7826480	7827986	NC_002008.4	13928	15450	-	67.537	1507	1523	2295
Mischka	Mischka_numtassem191	chr38:7826480-7828774	Mischka_numtassem191_hsp2	chr38	7828571	7828774	NC_002008.4	13110	13314	-	70.732	204	205	2295
Mischka	Mischka_numtassem192	chr38:17333541-17333612	Mischka_numtassem192_hsp1	chr38	17333541	17333612	NC_002008.4	1188	1259	-	100	72	72	72
Mischka	Mischka_numtassem193	chr4:6037285-6037411	Mischka_numtassem193_hsp1	chr4	6037285	6037411	NC_002008.4	10759	10886	+	80.769	127	128	127
Mischka	Mischka_numtassem194	chr4:11002579-11002734	Mischka_numtassem194_hsp1	chr4	11002579	11002734	NC_002008.4	5119	5276	+	84.81	156	158	156
Mischka	Mischka_numtassem195	chr4:12327195-12327240	Mischka_numtassem195_hsp1	chr4	12327195	12327240	NC_002008.4	11950	11995	+	86.957	46	46	46
Mischka	Mischka_numtassem196	chr4:18349089-18349150	Mischka_numtassem196_hsp1	chr4	18349089	18349150	NC_002008.4	3215	3276	+	80.645	62	62	62
Mischka	Mischka_numtassem197	chr4:81342156-81342287	Mischka_numtassem197_hsp1	chr4	81342156	81342287	NC_002008.4	4837	4968	+	71.97	132	132	132
Mischka	Mischka_numtassem198	chr4:86990988-86991500	Mischka_numtassem198_hsp1	chr4	86990988	86991500	NC_002008.4	14046	14568	+	82.6	513	523	513
Mischka	Mischka_numtassem199	chr4:88140443-88140514	Mischka_numtassem199_hsp1	chr4	88140443	88140514	NC_002008.4	6224	6295	-	93.056	72	72	72
Mischka	Mischka_numtassem200	chr4:88140516-88140592	Mischka_numtassem200_hsp1	chr4	88140516	88140592	NC_002008.4	10612	10688	-	96.104	77	77	77
Mischka	Mischka_numtassem201	chr5:37865290-37865370	Mischka_numtassem201_hsp1	chr5	37865290	37865370	NC_002008.4	3187	3265	-	76.543	81	79	81
Mischka	Mischka_numtassem202	chr5:58482644-58482845	Mischka_numtassem202_hsp1	chr5	58482644	58482816	NC_002008.4	16252	16428	+	69.399	173	177	202
Mischka	Mischka_numtassem202	chr5:58482644-58482845	Mischka_numtassem202_hsp2	chr5	58482644	58482845	NC_002008.4	16192	16389	+	68.095	202	198	202
Mischka	Mischka_numtassem203	chr5:84466195-84466332	Mischka_numtassem203_hsp1	chr5	84466195	84466332	NC_002008.4	4996	5135	+	87.143	138	140	138
Mischka	Mischka_numtassem204	chr6:695061-696518	Mischka_numtassem204_hsp1	chr6	695061	696518	NC_002008.4	4874	6342	+	84.568	1458	1469	1458
Mischka	Mischka_numtassem205	chr6:9066177-9066371	Mischka_numtassem205_hsp1	chr6	9066177	9066371	NC_002008.4	13926	14120	+	98.462	195	195	195
Mischka	Mischka_numtassem206	chr6:25010493-25014335	Mischka_numtassem206_hsp1	chr6	25010493	25010887	NC_002008.4	8122	8517	-	71.859	395	396	3843
Mischka	Mischka_numtassem206	chr6:25010493-25014335	Mischka_numtassem206_hsp2	chr6	25011106	25011466	NC_002008.4	7770	8138	-	69.737	361	369	3843
Mischka	Mischka_numtassem206	chr6:25010493-25014335	Mischka_numtassem206_hsp3	chr6	25011645	25014335	NC_002008.4	5069	7783	-	74.151	2691	2715	3843
Mischka	Mischka_numtassem207	chr6:31423294-31423366	Mischka_numtassem207_hsp1	chr6	31423294	31423366	NC_002008.4	15801	15873	+	95.89	73	73	73
Mischka	Mischka_numtassem208	chr6:32844530-32845208	Mischka_numtassem208_hsp1	chr6	32844530	32845208	NC_002008.4	8332	9011	+	78.77	679	680	679
Mischka	Mischka_numtassem209	chr6:60522216-60522279	Mischka_numtassem209_hsp1	chr6	60522216	60522279	NC_002008.4	6710	6773	-	79.688	64	64	64
Mischka	Mischka_numtassem210	chr6:68661096-68663825	Mischka_numtassem210_hsp1	chr6	68661096	68662919	NC_002008.4	14306	16159	+	73.983	1824	1854	2730
Mischka	Mischka_numtassem210	chr6:68661096-68663825	Mischka_numtassem210_hsp2	chr6	68662920	68663825	NC_002008.4	13242	14138	+	79.78	906	897	2730
Mischka	Mischka_numtassem211	chr6:71337841-71337986	Mischka_numtassem211_hsp1	chr6	71337841	71337986	NC_002008.4	8072	8217	-	86.301	146	146	146
Mischka	Mischka_numtassem212	chr6:71585918-71585999	Mischka_numtassem212_hsp1	chr6	71585918	71585999	NC_002008.4	13843	13923	+	85.366	82	81	82
Mischka	Mischka_numtassem213	chr7:9918495-9918538	Mischka_numtassem213_hsp1	chr7	9918495	9918538	NC_002008.4	2689	2732	+	93.182	44	44	44
Mischka	Mischka_numtassem214	chr7:10372015-10372072	Mischka_numtassem214_hsp1	chr7	10372015	10372072	NC_002008.4	4521	4578	+	82.759	58	58	58
Mischka	Mischka_numtassem215	chr7:19934523-19942091	Mischka_numtassem215_hsp1	chr7	19934523	19935276	NC_002008.4	4309	5092	+	69.027	754	784	7569
Mischka	Mischka_numtassem215	chr7:19934523-19942091	Mischka_numtassem215_hsp2	chr7	19935481	19935587	NC_002008.4	5074	5179	+	82.243	107	106	7569
Mischka	Mischka_numtassem215	chr7:19934523-19942091	Mischka_numtassem215_hsp3	chr7	19935638	19937397	NC_002008.4	6321	8134	+	68.235	1760	1814	7569
Mischka	Mischka_numtassem215	chr7:19934523-19942091	Mischka_numtassem215_hsp4	chr7	19937606	19942091	NC_002008.4	8152	12853	+	67.03	4486	4702	7569
Mischka	Mischka_numtassem216	chr7:21263744-21263815	Mischka_numtassem216_hsp1	chr7	21263744	21263815	NC_002008.4	13800	13871	+	79.167	72	72	72
Mischka	Mischka_numtassem217	chr7:22490322-22490400	Mischka_numtassem217_hsp1	chr7	22490322	22490400	NC_002008.4	1	78	+	86.076	79	78	79
Mischka	Mischka_numtassem218	chr7:27678289-27686142	Mischka_numtassem218_hsp1	chr7	27678289	27679169	NC_002008.4	5232	6174	-	67.61	881	943	7854
Mischka	Mischka_numtassem218	chr7:27678289-27686142	Mischka_numtassem218_hsp2	chr7	27679213	27682525	NC_002008.4	1715	5112	-	68.448	3313	3398	7854
Mischka	Mischka_numtassem218	chr7:27678289-27686142	Mischka_numtassem218_hsp3	chr7	27682839	27683363	NC_002008.4	1078	1609	-	70.95	525	532	7854
Mischka	Mischka_numtassem218	chr7:27678289-27686142	Mischka_numtassem218_hsp4	chr7	27683808	27684762	NC_002008.4	16727,1	16727,982	-	70.916	955	983	7854
Mischka	Mischka_numtassem218	chr7:27678289-27686142	Mischka_numtassem218_hsp5	chr7	27685237	27685490	NC_002008.4	15680	15936	-	72.624	254	257	7854
Mischka	Mischka_numtassem218	chr7:27678289-27686142	Mischka_numtassem218_hsp6	chr7	27685874	27686142	NC_002008.4	15186	15457	-	72.857	269	272	7854
Mischka	Mischka_numtassem219	chr7:47253608-47256084	Mischka_numtassem219_hsp1	chr7	47253608	47255513	NC_002008.4	16388,1	16727,1544	-	84.667	1906	1884	2477
Mischka	Mischka_numtassem219	chr7:47253608-47256084	Mischka_numtassem219_hsp2	chr7	47255470	47256084	NC_002008.4	15566	16185	-	82.677	615	620	2477
Mischka	Mischka_numtassem220	chr7:47755787-47756056	Mischka_numtassem220_hsp1	chr7	47755787	47756056	NC_002008.4	4685	4957	+	85.401	270	273	270
Mischka	Mischka_numtassem221	chr7:56542037-56542073	Mischka_numtassem221_hsp1	chr7	56542037	56542073	NC_002008.4	5043	5079	-	97.297	37	37	37
Mischka	Mischka_numtassem222	chr7:76765812-76766707	Mischka_numtassem222_hsp1	chr7	76765812	76766707	NC_002008.4	1455	2355	+	87.458	896	901	896
Mischka	Mischka_numtassem223	chr8:17547980-17548029	Mischka_numtassem223_hsp1	chr8	17547980	17548029	NC_002008.4	9060	9109	-	88	50	50	50
Mischka	Mischka_numtassem224	chr8:28291033-28291108	Mischka_numtassem224_hsp1	chr8	28291033	28291108	NC_002008.4	10451	10526	+	78.947	76	76	76
Mischka	Mischka_numtassem225	chr8:38470509-38470552	Mischka_numtassem225_hsp1	chr8	38470509	38470552	NC_002008.4	7734	7777	-	95.455	44	44	44
Mischka	Mischka_numtassem226	chr8:56685231-56685262	Mischka_numtassem226_hsp1	chr8	56685231	56685262	NC_002008.4	844	875	-	100	32	32	32
Mischka	Mischka_numtassem227	chr8:57989007-57993233	Mischka_numtassem227_hsp1	chr8	57989007	57993233	NC_002008.4	4194	8437	-	78.87	4227	4244	4227
Mischka	Mischka_numtassem228	chr8:58732916-58733400	Mischka_numtassem228_hsp1	chr8	58732916	58733400	NC_002008.4	7223	7708	-	77.347	485	486	485
Mischka	Mischka_numtassem229	chr8:60647030-60647219	Mischka_numtassem229_hsp1	chr8	60647030	60647219	NC_002008.4	15212	15401	+	75.916	190	190	190
Mischka	Mischka_numtassem230	chr9:7264565-7264643	Mischka_numtassem230_hsp1	chr9	7264565	7264643	NC_002008.4	14675	14753	+	94.937	79	79	79
Mischka	Mischka_numtassem231	chr9:12767136-12767210	Mischka_numtassem231_hsp1	chr9	12767136	12767210	NC_002008.4	16073	16147	-	93.333	75	75	75
Mischka	Mischka_numtassem232	chr9:29191469-29191535	Mischka_numtassem232_hsp1	chr9	29191469	29191535	NC_002008.4	9349	9417	-	78.261	67	69	67
Mischka	Mischka_numtassem233	chrUn_JAAHUQ010000987v1:1-17148	Mischka_numtassem233_hsp1	chrUn_JAAHUQ010000987v1	1	17148	NC_002008.4	3129,1	16727,3507	-	98.354	17148	17106	17148
Mischka	Mischka_numtassem234	chrUn_JAAHUQ010000987v1:20706-22754	Mischka_numtassem234_hsp1	chrUn_JAAHUQ010000987v1	20706	22754	NC_002008.4	1300	3124	-	79.382	2049	1825	2049
Mischka	Mischka_numtassem235	chrUn_JAAHUQ010001483v1:61686-65924	Mischka_numtassem235_hsp1	chrUn_JAAHUQ010001483v1	61686	64872	NC_002008.4	16401,1	16727,2863	-	86.66	3187	3190	4239
Mischka	Mischka_numtassem235	chrUn_JAAHUQ010001483v1:61686-65924	Mischka_numtassem235_hsp2	chrUn_JAAHUQ010001483v1	64849	65924	NC_002008.4	15073	16156	-	82.577	1076	1084	4239
Mischka	Mischka_numtassem236	chrUn_MU018737v1:292148-292217	Mischka_numtassem236_hsp1	chrUn_MU018737v1	292148	292217	NC_002008.4	8219	8288	-	92.857	70	70	70
Mischka	Mischka_numtassem237	chrX:2653604-2653662	Mischka_numtassem237_hsp1	chrX	2653604	2653662	NC_002008.4	3778	3843	-	83.333	59	66	59
Mischka	Mischka_numtassem238	chrX:5957028-5957072	Mischka_numtassem238_hsp1	chrX	5957028	5957072	NC_002008.4	3979	4023	+	91.111	45	45	45
Mischka	Mischka_numtassem239	chrX:18935007-18935077	Mischka_numtassem239_hsp1	chrX	18935007	18935077	NC_002008.4	11644	11714	+	87.5	71	71	71
Mischka	Mischka_numtassem240	chrX:28873433-28875138	Mischka_numtassem240_hsp1	chrX	28873433	28875138	NC_002008.4	12975	14679	-	82.442	1706	1705	1706
Mischka	Mischka_numtassem241	chrX:60581195-60581225	Mischka_numtassem241_hsp1	chrX	60581195	60581225	NC_002008.4	9643	9673	-	100	31	31	31
Mischka	Mischka_numtassem242	chrX:66577105-66583579	Mischka_numtassem242_hsp1	chrX	66577105	66577822	NC_002008.4	9800	10529	-	71.293	718	730	6475
Mischka	Mischka_numtassem242	chrX:66577105-66583579	Mischka_numtassem242_hsp2	chrX	66577903	66579226	NC_002008.4	6828	8197	-	69.136	1324	1370	6475
Mischka	Mischka_numtassem242	chrX:66577105-66583579	Mischka_numtassem242_hsp3	chrX	66579780	66581591	NC_002008.4	4843	6659	-	71.987	1812	1817	6475
Mischka	Mischka_numtassem242	chrX:66577105-66583579	Mischka_numtassem242_hsp4	chrX	66581829	66581911	NC_002008.4	4716	4795	-	77.381	83	80	6475
Mischka	Mischka_numtassem242	chrX:66577105-66583579	Mischka_numtassem242_hsp5	chrX	66583013	66583579	NC_002008.4	4168	4743	-	66.323	567	576	6475
Mischka	Mischka_numtassem243	chrX:87817119-87821775	Mischka_numtassem243_hsp1	chrX	87817119	87820645	NC_002008.4	167	3696	-	87.73	3527	3530	4657
Mischka	Mischka_numtassem243	chrX:87817119-87821775	Mischka_numtassem243_hsp2	chrX	87821262	87821775	NC_002008.4	16388,1	16727,173	-	75.425	514	513	4657
Mischka	Mischka_numtassem244	chrX:91223461-91227531	Mischka_numtassem244_hsp1	chrX	91223461	91224007	NC_002008.4	16348,1	16727,158	+	73.145	547	538	4071
Mischka	Mischka_numtassem244	chrX:91223461-91227531	Mischka_numtassem244_hsp2	chrX	91224225	91227531	NC_002008.4	180	3399	+	85.221	3307	3220	4071
Mischka	Mischka_numtassem245	chrX:92721071-92725814	Mischka_numtassem245_hsp1	chrX	92721071	92721359	NC_002008.4	3902	4188	-	82.353	289	287	4744
Mischka	Mischka_numtassem245	chrX:92721071-92725814	Mischka_numtassem245_hsp2	chrX	92721539	92725814	NC_002008.4	16371,1	16727,3915	-	85.609	4276	4272	4744
Mischka	Mischka_numtassem246	chrX:104962672-104962988	Mischka_numtassem246_hsp1	chrX	104962672	104962988	NC_002008.4	8540	8861	+	75.385	317	322	317
Mischka	Mischka_numtassem247	chrX:113970050-113970601	Mischka_numtassem247_hsp1	chrX	113970050	113970601	NC_002008.4	10562	11143	-	68.954	552	582	552
Nala	Nala_numtassem1	chr1:72972051-72972123	Nala_numtassem1_hsp1	chr1	72972051	72972123	NC_002008.4	3761	3833	-	100	73	73	73
Nala	Nala_numtassem2	chr1:73451675-73451737	Nala_numtassem2_hsp1	chr1	73451675	73451737	NC_002008.4	5043	5105	+	90.476	63	63	63
Nala	Nala_numtassem3	chr1:75013534-75013599	Nala_numtassem3_hsp1	chr1	75013534	75013599	NC_002008.4	7357	7422	-	86.364	66	66	66
Nala	Nala_numtassem4	chr1:78234359-78235853	Nala_numtassem4_hsp1	chr1	78234359	78235853	NC_002008.4	360	1864	-	87.632	1495	1505	1495
Nala	Nala_numtassem5	chr1:84933922-84934022	Nala_numtassem5_hsp1	chr1	84933922	84934022	NC_002008.4	6720	6820	+	76.238	101	101	101
Nala	Nala_numtassem6	chr1:84934029-84934085	Nala_numtassem6_hsp1	chr1	84934029	84934085	NC_002008.4	2653	2708	+	82.456	57	56	57
Nala	Nala_numtassem7	chr1:92460841-92461393	Nala_numtassem7_hsp1	chr1	92460841	92461393	NC_002008.4	5325	5878	+	84.657	553	554	553
Nala	Nala_numtassem8	chr1:93779094-93779732	Nala_numtassem8_hsp1	chr1	93779094	93779732	NC_002008.4	16382,1	16727,287	-	79.205	639	633	639
Nala	Nala_numtassem9	chr1:99592137-99592307	Nala_numtassem9_hsp1	chr1	99592137	99592307	NC_002008.4	10316	10495	-	76.111	171	180	171
Nala	Nala_numtassem10	chr1:99850390-99855783	Nala_numtassem10_hsp1	chr1	99850390	99851628	NC_002008.4	7679	8936	+	78.295	1239	1258	5394
Nala	Nala_numtassem10	chr1:99850390-99855783	Nala_numtassem10_hsp2	chr1	99851792	99853497	NC_002008.4	8921	10658	+	79.104	1706	1738	5394
Nala	Nala_numtassem10	chr1:99850390-99855783	Nala_numtassem10_hsp3	chr1	99853691	99854534	NC_002008.4	10693	11537	+	82.527	844	845	5394
Nala	Nala_numtassem10	chr1:99850390-99855783	Nala_numtassem10_hsp4	chr1	99854723	99855279	NC_002008.4	11524	12094	+	78.809	557	571	5394
Nala	Nala_numtassem10	chr1:99850390-99855783	Nala_numtassem10_hsp5	chr1	99855556	99855783	NC_002008.4	12126	12356	+	81.818	228	231	5394
Nala	Nala_numtassem11	chr1:124506747-124507770	Nala_numtassem11_hsp1	chr1	124506747	124507298	NC_002008.4	11524	12094	+	77.622	552	571	1024
Nala	Nala_numtassem11	chr1:124506747-124507770	Nala_numtassem11_hsp2	chr1	124507553	124507770	NC_002008.4	12126	12356	+	79.221	218	231	1024
Nala	Nala_numtassem12	chr10:1669599-1669740	Nala_numtassem12_hsp1	chr10	1669599	1669740	NC_002008.4	7749	7895	+	72.297	142	147	142
Nala	Nala_numtassem13	chr10:4634085-4634149	Nala_numtassem13_hsp1	chr10	4634085	4634149	NC_002008.4	2494	2558	+	86.154	65	65	65
Nala	Nala_numtassem14	chr10:10353103-10353274	Nala_numtassem14_hsp1	chr10	10353103	10353274	NC_002008.4	9781	9951	+	86.705	172	171	172
Nala	Nala_numtassem15	chr10:16393597-16393936	Nala_numtassem15_hsp1	chr10	16393597	16393936	NC_002008.4	7472	7811	+	95.294	340	340	340
Nala	Nala_numtassem16	chr10:19812704-19812771	Nala_numtassem16_hsp1	chr10	19812704	19812771	NC_002008.4	15295	15362	+	88.235	68	68	68
Nala	Nala_numtassem17	chr10:38727396-38727442	Nala_numtassem17_hsp1	chr10	38727396	38727442	NC_002008.4	11456	11502	+	95.745	47	47	47
Nala	Nala_numtassem18	chr10:42296478-42296549	Nala_numtassem18_hsp1	chr10	42296478	42296549	NC_002008.4	6569	6640	-	88.889	72	72	72
Nala	Nala_numtassem19	chr10:62724101-62726956	Nala_numtassem19_hsp1	chr10	62724101	62724835	NC_002008.4	12018	12762	-	70.199	735	745	2856
Nala	Nala_numtassem19	chr10:62724101-62726956	Nala_numtassem19_hsp2	chr10	62725041	62725342	NC_002008.4	11702	12034	-	68.639	302	333	2856
Nala	Nala_numtassem19	chr10:62724101-62726956	Nala_numtassem19_hsp3	chr10	62725538	62726956	NC_002008.4	10260	11713	-	71.828	1419	1454	2856
Nala	Nala_numtassem20	chr10:70248353-70254496	Nala_numtassem20_hsp1	chr10	70248353	70249747	NC_002008.4	14173	15576	-	83.38	1395	1404	6144
Nala	Nala_numtassem20	chr10:70248353-70254496	Nala_numtassem20_hsp2	chr10	70249941	70254496	NC_002008.4	9641	14183	-	83.624	4556	4543	6144
Nala	Nala_numtassem21	chr11:6977749-6977817	Nala_numtassem21_hsp1	chr11	6977749	6977817	NC_002008.4	135	203	-	85.714	69	69	69
Nala	Nala_numtassem22	chr11:15582982-15583037	Nala_numtassem22_hsp1	chr11	15582982	15583037	NC_002008.4	1763	1818	+	96.429	56	56	56
Nala	Nala_numtassem23	chr11:44412219-44412466	Nala_numtassem23_hsp1	chr11	44412219	44412466	NC_002008.4	5338	5585	-	81.048	248	248	248
Nala	Nala_numtassem24	chr11:48978944-48979150	Nala_numtassem24_hsp1	chr11	48978944	48979150	NC_002008.4	1428	1638	+	71.831	207	211	207
Nala	Nala_numtassem25	chr11:51692636-51692689	Nala_numtassem25_hsp1	chr11	51692636	51692689	NC_002008.4	1460	1513	-	100	54	54	54
Nala	Nala_numtassem26	chr11:64078032-64078201	Nala_numtassem26_hsp1	chr11	64078032	64078201	NC_002008.4	11133	11306	-	81.034	170	174	170
Nala	Nala_numtassem27	chr11:67682471-67699061	Nala_numtassem27_hsp1	chr11	67682471	67685562	NC_002008.4	3515	6611	-	83.489	3092	3097	16591
Nala	Nala_numtassem27	chr11:67682471-67699061	Nala_numtassem27_hsp2	chr11	67685575	67689342	NC_002008.4	16397,1	16727,3387	-	85.567	3768	3718	16591
Nala	Nala_numtassem27	chr11:67682471-67699061	Nala_numtassem27_hsp3	chr11	67689309	67690055	NC_002008.4	15431	16166	-	78.01	747	736	16591
Nala	Nala_numtassem27	chr11:67682471-67699061	Nala_numtassem27_hsp4	chr11	67690279	67693967	NC_002008.4	11697	15445	-	81.322	3689	3749	16591
Nala	Nala_numtassem27	chr11:67682471-67699061	Nala_numtassem27_hsp5	chr11	67694169	67699061	NC_002008.4	6841	11706	-	80.908	4893	4866	16591
Nala	Nala_numtassem28	chr11:69812268-69812366	Nala_numtassem28_hsp1	chr11	69812268	69812366	NC_002008.4	9343	9440	-	84.848	99	98	99
Nala	Nala_numtassem29	chr12:19033904-19033933	Nala_numtassem29_hsp1	chr12	19033904	19033933	NC_002008.4	14120	14149	+	100	30	30	30
Nala	Nala_numtassem30	chr12:22253414-22253474	Nala_numtassem30_hsp1	chr12	22253414	22253474	NC_002008.4	978	1038	-	91.803	61	61	61
Nala	Nala_numtassem31	chr12:38646194-38646453	Nala_numtassem31_hsp1	chr12	38646194	38646453	NC_002008.4	13462	13719	-	71.538	260	258	260
Nala	Nala_numtassem32	chr12:47359738-47359809	Nala_numtassem32_hsp1	chr12	47359738	47359809	NC_002008.4	12822	12893	-	79.167	72	72	72
Nala	Nala_numtassem33	chr12:62424558-62425027	Nala_numtassem33_hsp1	chr12	62424558	62425027	NC_002008.4	15531	16001	-	83.75	470	471	470
Nala	Nala_numtassem34	chr12:62993656-63002799	Nala_numtassem34_hsp1	chr12	62993656	62996486	NC_002008.4	8103	10977	-	67.925	2831	2875	9144
Nala	Nala_numtassem34	chr12:62993656-63002799	Nala_numtassem34_hsp2	chr12	62997232	62999429	NC_002008.4	5440	7704	-	68.615	2198	2265	9144
Nala	Nala_numtassem34	chr12:62993656-63002799	Nala_numtassem34_hsp3	chr12	62999615	63002799	NC_002008.4	2235	5452	-	69.62	3185	3218	9144
Nala	Nala_numtassem35	chr12:63969491-63970597	Nala_numtassem35_hsp1	chr12	63969491	63970597	NC_002008.4	6183	7362	-	66.387	1107	1180	1107
Nala	Nala_numtassem36	chr12:71215025-71215553	Nala_numtassem36_hsp1	chr12	71215025	71215553	NC_002008.4	6648	7177	+	87.547	529	530	529
Nala	Nala_numtassem37	chr13:5004512-5004545	Nala_numtassem37_hsp1	chr13	5004512	5004545	NC_002008.4	5065	5098	-	100	34	34	34
Nala	Nala_numtassem38	chr13:11168624-11168695	Nala_numtassem38_hsp1	chr13	11168624	11168695	NC_002008.4	10719	10790	+	87.5	72	72	72
Nala	Nala_numtassem39	chr13:12305339-12305402	Nala_numtassem39_hsp1	chr13	12305339	12305402	NC_002008.4	13504	13567	-	95.312	64	64	64
Nala	Nala_numtassem40	chr13:12305402-12305455	Nala_numtassem40_hsp1	chr13	12305402	12305455	NC_002008.4	11246	11299	+	94.444	54	54	54
Nala	Nala_numtassem41	chr13:24852149-24852192	Nala_numtassem41_hsp1	chr13	24852149	24852192	NC_002008.4	9454	9497	+	100	44	44	44
Nala	Nala_numtassem42	chr13:27850693-27850783	Nala_numtassem42_hsp1	chr13	27850693	27850783	NC_002008.4	14216	14299	-	76.923	91	84	91
Nala	Nala_numtassem43	chr13:43020955-43021019	Nala_numtassem43_hsp1	chr13	43020955	43021019	NC_002008.4	14050	14114	-	81.538	65	65	65
Nala	Nala_numtassem44	chr13:45434352-45434745	Nala_numtassem44_hsp1	chr13	45434352	45434745	NC_002008.4	13334	13728	-	78.481	394	395	394
Nala	Nala_numtassem45	chr13:55816227-55816281	Nala_numtassem45_hsp1	chr13	55816227	55816281	NC_002008.4	4432	4486	-	83.636	55	55	55
Nala	Nala_numtassem46	chr13:57270697-57270763	Nala_numtassem46_hsp1	chr13	57270697	57270763	NC_002008.4	7116	7182	-	94.03	67	67	67
Nala	Nala_numtassem47	chr13:58647177-58647240	Nala_numtassem47_hsp1	chr13	58647177	58647240	NC_002008.4	9630	9693	+	84.375	64	64	64
Nala	Nala_numtassem48	chr13:62935128-62935195	Nala_numtassem48_hsp1	chr13	62935128	62935195	NC_002008.4	8091	8158	-	85.294	68	68	68
Nala	Nala_numtassem49	chr13:62935193-62935252	Nala_numtassem49_hsp1	chr13	62935193	62935252	NC_002008.4	5040	5100	+	90.164	60	61	60
Nala	Nala_numtassem50	chr13:64150851-64150960	Nala_numtassem50_hsp1	chr13	64150851	64150960	NC_002008.4	7576	7685	+	95.455	110	110	110
Nala	Nala_numtassem51	chr14:17120230-17120730	Nala_numtassem51_hsp1	chr14	17120230	17120730	NC_002008.4	10351	10852	-	79.125	501	502	501
Nala	Nala_numtassem52	chr14:49643422-49644895	Nala_numtassem52_hsp1	chr14	49643422	49643501	NC_002008.4	14981	15060	-	81.25	80	80	1474
Nala	Nala_numtassem52	chr14:49643422-49644895	Nala_numtassem52_hsp2	chr14	49644369	49644895	NC_002008.4	14532	15060	-	81.767	527	529	1474
Nala	Nala_numtassem53	chr14:51199310-51199361	Nala_numtassem53_hsp1	chr14	51199310	51199361	NC_002008.4	5962	6013	+	84.615	52	52	52
Nala	Nala_numtassem54	chr14:57735612-57735784	Nala_numtassem54_hsp1	chr14	57735612	57735784	NC_002008.4	360	532	+	73.563	173	173	173
Nala	Nala_numtassem55	chr15:8303282-8303428	Nala_numtassem55_hsp1	chr15	8303282	8303428	NC_002008.4	1378	1512	-	76.159	147	135	147
Nala	Nala_numtassem56	chr15:12071260-12071433	Nala_numtassem56_hsp1	chr15	12071260	12071433	NC_002008.4	12825	12999	-	98.286	174	175	174
Nala	Nala_numtassem57	chr15:13825524-13834028	Nala_numtassem57_hsp1	chr15	13825524	13825995	NC_002008.4	6159	6629	-	85.805	472	471	8505
Nala	Nala_numtassem57	chr15:13825524-13834028	Nala_numtassem57_hsp2	chr15	13826178	13832707	NC_002008.4	16398,1	16727,6174	-	85.395	6530	6504	8505
Nala	Nala_numtassem57	chr15:13825524-13834028	Nala_numtassem57_hsp3	chr15	13832674	13834028	NC_002008.4	14835	16175	-	82.542	1355	1341	8505
Nala	Nala_numtassem58	chr15:41229074-41229138	Nala_numtassem58_hsp1	chr15	41229074	41229138	NC_002008.4	13482	13546	+	89.231	65	65	65
Nala	Nala_numtassem59	chr15:48836077-48836630	Nala_numtassem59_hsp1	chr15	48836077	48836630	NC_002008.4	15532	16139	+	73.829	554	608	554
Nala	Nala_numtassem60	chr15:48903430-48903626	Nala_numtassem60_hsp1	chr15	48903430	48903626	NC_002008.4	12528	12721	+	72.864	197	194	197
Nala	Nala_numtassem61	chr15:51681145-51682362	Nala_numtassem61_hsp1	chr15	51681145	51682252	NC_002008.4	8561	9664	-	80.613	1108	1104	1218
Nala	Nala_numtassem61	chr15:51681145-51682362	Nala_numtassem61_hsp2	chr15	51682264	51682362	NC_002008.4	7618	7716	-	80.808	99	99	1218
Nala	Nala_numtassem62	chr15:51682366-51686099	Nala_numtassem62_hsp1	chr15	51682366	51684529	NC_002008.4	13301	15458	+	79.899	2164	2158	3734
Nala	Nala_numtassem62	chr15:51682366-51686099	Nala_numtassem62_hsp2	chr15	51684707	51685150	NC_002008.4	15532	15970	+	78.913	444	439	3734
Nala	Nala_numtassem62	chr15:51682366-51686099	Nala_numtassem62_hsp3	chr15	51685156	51685263	NC_002008.4	16024	16130	+	76.364	108	107	3734
Nala	Nala_numtassem62	chr15:51682366-51686099	Nala_numtassem62_hsp4	chr15	51685447	51686099	NC_002008.4	16409,1	16727,318	+	75.186	653	637	3734
Nala	Nala_numtassem63	chr15:57939874-57939919	Nala_numtassem63_hsp1	chr15	57939874	57939919	NC_002008.4	9439	9484	-	97.826	46	46	46
Nala	Nala_numtassem64	chr16:6101256-6103704	Nala_numtassem64_hsp1	chr16	6101256	6102574	NC_002008.4	14527	15837	-	81.208	1319	1311	2449
Nala	Nala_numtassem64	chr16:6101256-6103704	Nala_numtassem64_hsp2	chr16	6102791	6103704	NC_002008.4	13616	14533	-	84.848	914	918	2449
Nala	Nala_numtassem65	chr16:6103706-6107190	Nala_numtassem65_hsp1	chr16	6103706	6107190	NC_002008.4	3110	6593	-	84.699	3485	3484	3485
Nala	Nala_numtassem66	chr16:7139272-7139351	Nala_numtassem66_hsp1	chr16	7139272	7139351	NC_002008.4	6972	7050	-	80	80	79	80
Nala	Nala_numtassem67	chr16:8327325-8327392	Nala_numtassem67_hsp1	chr16	8327325	8327392	NC_002008.4	8065	8135	-	77.465	68	71	68
Nala	Nala_numtassem68	chr16:11014340-11014391	Nala_numtassem68_hsp1	chr16	11014340	11014391	NC_002008.4	12334	12385	-	86.538	52	52	52
Nala	Nala_numtassem69	chr16:27927361-27927536	Nala_numtassem69_hsp1	chr16	27927361	27927536	NC_002008.4	13	189	-	69.663	176	177	176
Nala	Nala_numtassem70	chr16:29406181-29406239	Nala_numtassem70_hsp1	chr16	29406181	29406239	NC_002008.4	15526	15584	+	88.136	59	59	59
Nala	Nala_numtassem71	chr16:29449669-29449732	Nala_numtassem71_hsp1	chr16	29449669	29449732	NC_002008.4	7786	7849	-	81.25	64	64	64
Nala	Nala_numtassem72	chr16:53525845-53525906	Nala_numtassem72_hsp1	chr16	53525845	53525906	NC_002008.4	2061	2122	-	83.871	62	62	62
Nala	Nala_numtassem73	chr17:7615289-7615359	Nala_numtassem73_hsp1	chr17	7615289	7615359	NC_002008.4	13115	13188	+	90.541	71	74	71
Nala	Nala_numtassem74	chr17:28580919-28581017	Nala_numtassem74_hsp1	chr17	28580919	28581017	NC_002008.4	2549	2647	+	94.949	99	99	99
Nala	Nala_numtassem75	chr17:43321546-43322570	Nala_numtassem75_hsp1	chr17	43321546	43322570	NC_002008.4	10166	11207	-	80.134	1025	1042	1025
Nala	Nala_numtassem76	chr17:53909857-53910556	Nala_numtassem76_hsp1	chr17	53909857	53910556	NC_002008.4	4329	5028	-	84.571	700	700	700
Nala	Nala_numtassem77	chr17:57618689-57618761	Nala_numtassem77_hsp1	chr17	57618689	57618761	NC_002008.4	5160	5232	+	98.63	73	73	73
Nala	Nala_numtassem78	chr17:60083549-60086415	Nala_numtassem78_hsp1	chr17	60083549	60086415	NC_002008.4	5188	8058	-	85.491	2867	2871	2867
Nala	Nala_numtassem79	chr17:61618339-61618474	Nala_numtassem79_hsp1	chr17	61618339	61618474	NC_002008.4	1123	1258	+	99.265	136	136	136
Nala	Nala_numtassem80	chr17:65008897-65008966	Nala_numtassem80_hsp1	chr17	65008897	65008966	NC_002008.4	3765	3833	-	81.429	70	69	70
Nala	Nala_numtassem81	chr18:31100365-31100840	Nala_numtassem81_hsp1	chr18	31100365	31100840	NC_002008.4	2015	2518	-	70.334	476	504	476
Nala	Nala_numtassem82	chr18:31338816-31345978	Nala_numtassem82_hsp1	chr18	31338816	31339484	NC_002008.4	11554	12250	+	70.721	669	697	7163
Nala	Nala_numtassem82	chr18:31338816-31345978	Nala_numtassem82_hsp2	chr18	31339732	31340097	NC_002008.4	12539	12921	+	68.312	366	383	7163
Nala	Nala_numtassem82	chr18:31338816-31345978	Nala_numtassem82_hsp3	chr18	31340299	31340865	NC_002008.4	12930	13501	+	67.747	567	572	7163
Nala	Nala_numtassem82	chr18:31338816-31345978	Nala_numtassem82_hsp4	chr18	31341372	31341398	NC_002008.4	14116	14142	+	92.593	27	27	7163
Nala	Nala_numtassem82	chr18:31338816-31345978	Nala_numtassem82_hsp5	chr18	31341438	31341909	NC_002008.4	14146	14629	+	68.776	472	484	7163
Nala	Nala_numtassem82	chr18:31338816-31345978	Nala_numtassem82_hsp6	chr18	31341947	31342015	NC_002008.4	15850	15918	+	85.507	69	69	7163
Nala	Nala_numtassem82	chr18:31338816-31345978	Nala_numtassem82_hsp7	chr18	31342617	31343699	NC_002008.4	1	1072	+	71.72	1083	1072	7163
Nala	Nala_numtassem82	chr18:31338816-31345978	Nala_numtassem82_hsp8	chr18	31343765	31345374	NC_002008.4	1711	3422	+	65.344	1610	1712	7163
Nala	Nala_numtassem82	chr18:31338816-31345978	Nala_numtassem82_hsp9	chr18	31345706	31345978	NC_002008.4	3611	3899	+	75.779	273	289	7163
Nala	Nala_numtassem83	chr18:49777588-49777759	Nala_numtassem83_hsp1	chr18	49777588	49777759	NC_002008.4	6061	6234	-	96.552	172	174	172
Nala	Nala_numtassem84	chr19:16248684-16248981	Nala_numtassem84_hsp1	chr19	16248684	16248981	NC_002008.4	15554	15847	+	82	298	294	298
Nala	Nala_numtassem85	chr19:18887124-18887533	Nala_numtassem85_hsp1	chr19	18887124	18887533	NC_002008.4	5240	5654	-	79.616	410	415	410
Nala	Nala_numtassem86	chr2:5371566-5371624	Nala_numtassem86_hsp1	chr2	5371566	5371624	NC_002008.4	705	763	-	94.915	59	59	59
Nala	Nala_numtassem87	chr2:8108197-8108468	Nala_numtassem87_hsp1	chr2	8108197	8108468	NC_002008.4	2752	3027	-	81.159	272	276	272
Nala	Nala_numtassem88	chr2:16295254-16295315	Nala_numtassem88_hsp1	chr2	16295254	16295315	NC_002008.4	7347	7414	-	80.882	62	68	62
Nala	Nala_numtassem89	chr2:23569542-23569933	Nala_numtassem89_hsp1	chr2	23569542	23569933	NC_002008.4	2106	2536	-	72.414	392	431	392
Nala	Nala_numtassem90	chr2:33561040-33561212	Nala_numtassem90_hsp1	chr2	33561040	33561212	NC_002008.4	5796	5968	+	75.145	173	173	173
Nala	Nala_numtassem91	chr2:35970983-35971037	Nala_numtassem91_hsp1	chr2	35970983	35971037	NC_002008.4	10695	10749	+	94.545	55	55	55
Nala	Nala_numtassem92	chr2:35971032-35971100	Nala_numtassem92_hsp1	chr2	35971032	35971100	NC_002008.4	2661	2728	-	89.855	69	68	69
Nala	Nala_numtassem93	chr2:35971104-35971152	Nala_numtassem93_hsp1	chr2	35971104	35971152	NC_002008.4	13210	13258	+	93.878	49	49	49
Nala	Nala_numtassem94	chr2:36606651-36606915	Nala_numtassem94_hsp1	chr2	36606651	36606915	NC_002008.4	9400	9663	+	82.331	265	264	265
Nala	Nala_numtassem95	chr2:52075443-52075498	Nala_numtassem95_hsp1	chr2	52075443	52075498	NC_002008.4	12336	12391	-	87.5	56	56	56
Nala	Nala_numtassem96	chr2:55046799-55047013	Nala_numtassem96_hsp1	chr2	55046799	55047013	NC_002008.4	3095	3309	+	86.977	215	215	215
Nala	Nala_numtassem97	chr2:55463360-55464218	Nala_numtassem97_hsp1	chr2	55463360	55463553	NC_002008.4	156	345	+	69.192	194	190	859
Nala	Nala_numtassem97	chr2:55463360-55464218	Nala_numtassem97_hsp2	chr2	55464081	55464218	NC_002008.4	387	524	+	73.381	138	138	859
Nala	Nala_numtassem98	chr2:55469217-55469299	Nala_numtassem98_hsp1	chr2	55469217	55469299	NC_002008.4	1139	1226	+	79.545	83	88	83
Nala	Nala_numtassem99	chr20:3935116-3935196	Nala_numtassem99_hsp1	chr20	3935116	3935196	NC_002008.4	13376	13456	-	97.531	81	81	81
Nala	Nala_numtassem100	chr20:11115679-11121324	Nala_numtassem100_hsp1	chr20	11115679	11115906	NC_002008.4	15939	16166	+	95.175	228	228	5646
Nala	Nala_numtassem100	chr20:11115679-11121324	Nala_numtassem100_hsp2	chr20	11115872	11121324	NC_002008.4	16402,1	16727,5127	+	97.324	5453	5453	5646
Nala	Nala_numtassem101	chr20:20208932-20208970	Nala_numtassem101_hsp1	chr20	20208932	20208970	NC_002008.4	1383	1421	+	94.872	39	39	39
Nala	Nala_numtassem102	chr20:20336393-20336520	Nala_numtassem102_hsp1	chr20	20336393	20336520	NC_002008.4	2834	2961	+	96.094	128	128	128
Nala	Nala_numtassem103	chr20:21213214-21213291	Nala_numtassem103_hsp1	chr20	21213214	21213291	NC_002008.4	6552	6629	-	84.615	78	78	78
Nala	Nala_numtassem104	chr20:35202694-35202880	Nala_numtassem104_hsp1	chr20	35202694	35202880	NC_002008.4	11739	11930	+	74.479	187	192	187
Nala	Nala_numtassem105	chr21:2721765-2722151	Nala_numtassem105_hsp1	chr21	2721765	2722151	NC_002008.4	12030	12416	+	80.362	387	387	387
Nala	Nala_numtassem106	chr21:17409410-17413549	Nala_numtassem106_hsp1	chr21	17409410	17410481	NC_002008.4	15092	16158	+	82.585	1072	1067	4140
Nala	Nala_numtassem106	chr21:17409410-17413549	Nala_numtassem106_hsp2	chr21	17410467	17413549	NC_002008.4	16412,1	16727,2773	+	87.207	3083	3089	4140
Nala	Nala_numtassem107	chr21:25597252-25597316	Nala_numtassem107_hsp1	chr21	25597252	25597316	NC_002008.4	844	908	+	93.846	65	65	65
Nala	Nala_numtassem108	chr21:51193477-51193693	Nala_numtassem108_hsp1	chr21	51193477	51193693	NC_002008.4	15755	15971	-	85.714	217	217	217
Nala	Nala_numtassem109	chr22:4507973-4508028	Nala_numtassem109_hsp1	chr22	4507973	4508028	NC_002008.4	15020	15075	-	85.714	56	56	56
Nala	Nala_numtassem110	chr22:37814248-37814302	Nala_numtassem110_hsp1	chr22	37814248	37814302	NC_002008.4	1441	1497	+	87.719	55	57	55
Nala	Nala_numtassem111	chr22:51104808-51104865	Nala_numtassem111_hsp1	chr22	51104808	51104865	NC_002008.4	11987	12044	+	94.828	58	58	58
Nala	Nala_numtassem112	chr22:52524602-52524637	Nala_numtassem112_hsp1	chr22	52524602	52524637	NC_002008.4	4223	4258	-	97.222	36	36	36
Nala	Nala_numtassem113	chr23:2155568-2155653	Nala_numtassem113_hsp1	chr23	2155568	2155653	NC_002008.4	4909	4994	+	88.372	86	86	86
Nala	Nala_numtassem114	chr23:17413913-17413980	Nala_numtassem114_hsp1	chr23	17413913	17413980	NC_002008.4	14125	14192	+	98.529	68	68	68
Nala	Nala_numtassem115	chr23:44542980-44543028	Nala_numtassem115_hsp1	chr23	44542980	44543028	NC_002008.4	8141	8189	+	93.878	49	49	49
Nala	Nala_numtassem116	chr23:49734518-49737947	Nala_numtassem116_hsp1	chr23	49734518	49735091	NC_002008.4	8871	9457	-	64.25	574	587	3430
Nala	Nala_numtassem116	chr23:49734518-49737947	Nala_numtassem116_hsp2	chr23	49735526	49735751	NC_002008.4	8156	8387	-	68.333	226	232	3430
Nala	Nala_numtassem116	chr23:49734518-49737947	Nala_numtassem116_hsp3	chr23	49736294	49736685	NC_002008.4	7176	7564	-	66.337	392	389	3430
Nala	Nala_numtassem116	chr23:49734518-49737947	Nala_numtassem116_hsp4	chr23	49737600	49737947	NC_002008.4	6049	6397	-	67.135	348	349	3430
Nala	Nala_numtassem117	chr23:49926062-49926286	Nala_numtassem117_hsp1	chr23	49926062	49926286	NC_002008.4	5490	5713	-	73.333	225	224	225
Nala	Nala_numtassem118	chr23:51554358-51554426	Nala_numtassem118_hsp1	chr23	51554358	51554426	NC_002008.4	11725	11793	-	85.507	69	69	69
Nala	Nala_numtassem119	chr24:5560270-5564447	Nala_numtassem119_hsp1	chr24	5560270	5560672	NC_002008.4	15528	15932	+	78.102	403	405	4178
Nala	Nala_numtassem119	chr24:5560270-5564447	Nala_numtassem119_hsp2	chr24	5560772	5560816	NC_002008.4	16499	16542	+	82.222	45	44	4178
Nala	Nala_numtassem119	chr24:5560270-5564447	Nala_numtassem119_hsp3	chr24	5561254	5562291	NC_002008.4	16720,1	16727,1063	+	81.43	1038	1071	4178
Nala	Nala_numtassem119	chr24:5560270-5564447	Nala_numtassem119_hsp4	chr24	5562469	5564447	NC_002008.4	1055	3045	+	79.136	1979	1991	4178
Nala	Nala_numtassem120	chr24:6019808-6019875	Nala_numtassem120_hsp1	chr24	6019808	6019875	NC_002008.4	2452	2519	-	95.588	68	68	68
Nala	Nala_numtassem121	chr24:10560311-10560380	Nala_numtassem121_hsp1	chr24	10560311	10560380	NC_002008.4	2722	2791	-	77.143	70	70	70
Nala	Nala_numtassem122	chr24:23601002-23601072	Nala_numtassem122_hsp1	chr24	23601002	23601072	NC_002008.4	8539	8609	+	91.549	71	71	71
Nala	Nala_numtassem123	chr24:31095890-31096599	Nala_numtassem123_hsp1	chr24	31095890	31096599	NC_002008.4	3019	3733	-	79.115	710	715	710
Nala	Nala_numtassem124	chr24:32978759-32978824	Nala_numtassem124_hsp1	chr24	32978759	32978824	NC_002008.4	1493	1558	+	87.879	66	66	66
Nala	Nala_numtassem125	chr24:36239217-36239290	Nala_numtassem125_hsp1	chr24	36239217	36239290	NC_002008.4	5011	5086	-	86.842	74	76	74
Nala	Nala_numtassem126	chr24:45999140-45999206	Nala_numtassem126_hsp1	chr24	45999140	45999206	NC_002008.4	10462	10529	-	82.353	67	68	67
Nala	Nala_numtassem127	chr25:21181206-21181273	Nala_numtassem127_hsp1	chr25	21181206	21181273	NC_002008.4	12636	12703	+	83.824	68	68	68
Nala	Nala_numtassem128	chr25:23032506-23032909	Nala_numtassem128_hsp1	chr25	23032506	23032909	NC_002008.4	12089	12493	-	83.951	404	405	404
Nala	Nala_numtassem129	chr25:23734293-23734327	Nala_numtassem129_hsp1	chr25	23734293	23734327	NC_002008.4	5054	5088	-	97.143	35	35	35
Nala	Nala_numtassem130	chr25:26678881-26678960	Nala_numtassem130_hsp1	chr25	26678881	26678960	NC_002008.4	9810	9891	-	84.146	80	82	80
Nala	Nala_numtassem131	chr25:29658965-29659035	Nala_numtassem131_hsp1	chr25	29658965	29659035	NC_002008.4	13482	13554	+	78.667	71	73	71
Nala	Nala_numtassem132	chr25:41115423-41115465	Nala_numtassem132_hsp1	chr25	41115423	41115465	NC_002008.4	15318	15360	-	90.698	43	43	43
Nala	Nala_numtassem133	chr26:19008448-19008487	Nala_numtassem133_hsp1	chr26	19008448	19008487	NC_002008.4	15872	15911	+	95	40	40	40
Nala	Nala_numtassem134	chr26:22901904-22901957	Nala_numtassem134_hsp1	chr26	22901904	22901957	NC_002008.4	16559	16612	-	90.741	54	54	54
Nala	Nala_numtassem135	chr26:28219661-28219787	Nala_numtassem135_hsp1	chr26	28219661	28219787	NC_002008.4	5260	5386	-	95.276	127	127	127
Nala	Nala_numtassem136	chr26:37042061-37042246	Nala_numtassem136_hsp1	chr26	37042061	37042246	NC_002008.4	15675	15862	+	80.319	186	188	186
Nala	Nala_numtassem137	chr27:3564397-3564438	Nala_numtassem137_hsp1	chr27	3564397	3564438	NC_002008.4	1047	1088	-	92.857	42	42	42
Nala	Nala_numtassem138	chr27:5687425-5687487	Nala_numtassem138_hsp1	chr27	5687425	5687487	NC_002008.4	1136	1198	+	92.063	63	63	63
Nala	Nala_numtassem139	chr27:7791042-7794312	Nala_numtassem139_hsp1	chr27	7791042	7791628	NC_002008.4	16350,1	16727,191	+	69.307	587	569	3271
Nala	Nala_numtassem139	chr27:7791042-7794312	Nala_numtassem139_hsp2	chr27	7791826	7791876	NC_002008.4	181	231	+	90.196	51	51	3271
Nala	Nala_numtassem139	chr27:7791042-7794312	Nala_numtassem139_hsp3	chr27	7791875	7792712	NC_002008.4	275	1125	+	86.066	838	851	3271
Nala	Nala_numtassem139	chr27:7791042-7794312	Nala_numtassem139_hsp4	chr27	7792803	7794312	NC_002008.4	1139	2661	+	86.423	1510	1523	3271
Nala	Nala_numtassem140	chr27:8861715-8861779	Nala_numtassem140_hsp1	chr27	8861715	8861779	NC_002008.4	3128	3192	+	89.231	65	65	65
Nala	Nala_numtassem141	chr27:32486067-32486128	Nala_numtassem141_hsp1	chr27	32486067	32486128	NC_002008.4	1455	1517	+	87.302	62	63	62
Nala	Nala_numtassem142	chr28:8551140-8551222	Nala_numtassem142_hsp1	chr28	8551140	8551222	NC_002008.4	3831	3913	-	87.952	83	83	83
Nala	Nala_numtassem143	chr28:30218926-30220021	Nala_numtassem143_hsp1	chr28	30218926	30220021	NC_002008.4	8896	10001	+	82.252	1096	1106	1096
Nala	Nala_numtassem144	chr28:35981070-35981143	Nala_numtassem144_hsp1	chr28	35981070	35981143	NC_002008.4	5865	5938	+	87.838	74	74	74
Nala	Nala_numtassem145	chr29:641712-645972	Nala_numtassem145_hsp1	chr29	641712	644902	NC_002008.4	16401,1	16727,2863	-	87.948	3191	3190	4261
Nala	Nala_numtassem145	chr29:641712-645972	Nala_numtassem145_hsp2	chr29	644877	645972	NC_002008.4	15059	16160	-	82.783	1096	1102	4261
Nala	Nala_numtassem146	chr29:2399360-2399503	Nala_numtassem146_hsp1	chr29	2399360	2399503	NC_002008.4	6735	6880	+	70.548	144	146	144
Nala	Nala_numtassem147	chr29:3014170-3014240	Nala_numtassem147_hsp1	chr29	3014170	3014240	NC_002008.4	12538	12608	-	95.775	71	71	71
Nala	Nala_numtassem148	chr29:30071306-30071382	Nala_numtassem148_hsp1	chr29	30071306	30071382	NC_002008.4	14476	14552	-	83.117	77	77	77
Nala	Nala_numtassem149	chr29:40617425-40618508	Nala_numtassem149_hsp1	chr29	40617425	40618508	NC_002008.4	3926	5004	-	81.969	1084	1079	1084
Nala	Nala_numtassem150	chr3:4213221-4213426	Nala_numtassem150_hsp1	chr3	4213221	4213426	NC_002008.4	15387	15584	-	79.426	206	198	206
Nala	Nala_numtassem151	chr3:8648452-8648533	Nala_numtassem151_hsp1	chr3	8648452	8648533	NC_002008.4	11143	11224	+	93.902	82	82	82
Nala	Nala_numtassem152	chr3:8648528-8648588	Nala_numtassem152_hsp1	chr3	8648528	8648588	NC_002008.4	5893	5952	-	88.525	61	60	61
Nala	Nala_numtassem153	chr3:14251934-14252004	Nala_numtassem153_hsp1	chr3	14251934	14252004	NC_002008.4	20	90	+	92.958	71	71	71
Nala	Nala_numtassem154	chr3:17308273-17310093	Nala_numtassem154_hsp1	chr3	17308273	17309013	NC_002008.4	13253	14009	+	78.232	741	757	1821
Nala	Nala_numtassem154	chr3:17308273-17310093	Nala_numtassem154_hsp2	chr3	17309468	17310093	NC_002008.4	13999	14625	+	83.413	626	627	1821
Nala	Nala_numtassem155	chr3:17310192-17310568	Nala_numtassem155_hsp1	chr3	17310192	17310568	NC_002008.4	1	376	+	89.125	377	376	377
Nala	Nala_numtassem156	chr3:30905541-30905578	Nala_numtassem156_hsp1	chr3	30905541	30905578	NC_002008.4	11468	11505	-	92.105	38	38	38
Nala	Nala_numtassem157	chr3:39730812-39730872	Nala_numtassem157_hsp1	chr3	39730812	39730872	NC_002008.4	3567	3627	+	86.885	61	61	61
Nala	Nala_numtassem158	chr3:43729751-43730340	Nala_numtassem158_hsp1	chr3	43729751	43730340	NC_002008.4	1	589	+	85.11	590	589	590
Nala	Nala_numtassem159	chr3:64901233-64901265	Nala_numtassem159_hsp1	chr3	64901233	64901265	NC_002008.4	1291	1323	+	96.97	33	33	33
Nala	Nala_numtassem160	chr3:67187565-67188026	Nala_numtassem160_hsp1	chr3	67187565	67187970	NC_002008.4	15531	15950	-	74.941	406	420	462
Nala	Nala_numtassem160	chr3:67187565-67188026	Nala_numtassem160_hsp2	chr3	67187985	67188026	NC_002008.4	15548	15589	-	90.476	42	42	462
Nala	Nala_numtassem161	chr3:92855338-92855926	Nala_numtassem161_hsp1	chr3	92855338	92855926	NC_002008.4	1	589	+	84.941	589	589	589
Nala	Nala_numtassem162	chr30:871886-873894	Nala_numtassem162_hsp1	chr30	871886	873894	NC_002008.4	11362	13370	+	92.434	2009	2009	2009
Nala	Nala_numtassem163	chr30:1360163-1364790	Nala_numtassem163_hsp1	chr30	1360163	1361131	NC_002008.4	2597	3587	-	67.166	969	991	4628
Nala	Nala_numtassem163	chr30:1360163-1364790	Nala_numtassem163_hsp2	chr30	1361143	1361363	NC_002008.4	1711	1935	-	76	221	225	4628
Nala	Nala_numtassem163	chr30:1360163-1364790	Nala_numtassem163_hsp3	chr30	1362733	1363082	NC_002008.4	1250	1617	-	71.274	350	368	4628
Nala	Nala_numtassem163	chr30:1360163-1364790	Nala_numtassem163_hsp4	chr30	1363907	1364790	NC_002008.4	210	1123	-	70.374	884	914	4628
Nala	Nala_numtassem164	chr30:4654233-4654380	Nala_numtassem164_hsp1	chr30	4654233	4654380	NC_002008.4	6886	7034	+	88.667	148	149	148
Nala	Nala_numtassem165	chr30:11811645-11811711	Nala_numtassem165_hsp1	chr30	11811645	11811711	NC_002008.4	11939	12005	+	83.582	67	67	67
Nala	Nala_numtassem166	chr30:16029354-16029414	Nala_numtassem166_hsp1	chr30	16029354	16029414	NC_002008.4	16097	16165	-	79.71	61	69	61
Nala	Nala_numtassem167	chr30:25852048-25852139	Nala_numtassem167_hsp1	chr30	25852048	25852139	NC_002008.4	1459	1534	-	76.087	92	76	92
Nala	Nala_numtassem168	chr30:35939347-35939400	Nala_numtassem168_hsp1	chr30	35939347	35939400	NC_002008.4	11587	11640	+	90.741	54	54	54
Nala	Nala_numtassem169	chr31:3045463-3045505	Nala_numtassem169_hsp1	chr31	3045463	3045505	NC_002008.4	6871	6917	+	87.234	43	47	43
Nala	Nala_numtassem170	chr31:3199779-3202430	Nala_numtassem170_hsp1	chr31	3199779	3201797	NC_002008.4	14139	16169	+	81.411	2019	2031	2652
Nala	Nala_numtassem170	chr31:3199779-3202430	Nala_numtassem170_hsp2	chr31	3201759	3202430	NC_002008.4	16387,1	16727,313	+	76.912	672	654	2652
Nala	Nala_numtassem171	chr31:32460835-32460891	Nala_numtassem171_hsp1	chr31	32460835	32460891	NC_002008.4	1459	1517	+	83.051	57	59	57
Nala	Nala_numtassem172	chr31:38463499-38463558	Nala_numtassem172_hsp1	chr31	38463499	38463558	NC_002008.4	9833	9893	+	98.361	60	61	60
Nala	Nala_numtassem173	chr32:15038015-15038123	Nala_numtassem173_hsp1	chr32	15038015	15038123	NC_002008.4	7950	8058	-	80	109	109	109
Nala	Nala_numtassem174	chr32:20357809-20357862	Nala_numtassem174_hsp1	chr32	20357809	20357862	NC_002008.4	2465	2518	-	88.889	54	54	54
Nala	Nala_numtassem175	chr32:24779549-24779623	Nala_numtassem175_hsp1	chr32	24779549	24779623	NC_002008.4	8854	8930	-	84.416	75	77	75
Nala	Nala_numtassem176	chr32:27929442-27929505	Nala_numtassem176_hsp1	chr32	27929442	27929505	NC_002008.4	12905	12968	-	84.375	64	64	64
Nala	Nala_numtassem177	chr32:32732213-32732733	Nala_numtassem177_hsp1	chr32	32732213	32732514	NC_002008.4	11470	11773	-	80.259	302	304	521
Nala	Nala_numtassem177	chr32:32732213-32732733	Nala_numtassem177_hsp2	chr32	32732560	32732733	NC_002008.4	11311	11484	-	82.184	174	174	521
Nala	Nala_numtassem178	chr33:28566180-28566246	Nala_numtassem178_hsp1	chr33	28566180	28566246	NC_002008.4	6948	7014	+	88.235	67	67	67
Nala	Nala_numtassem179	chr33:31246957-31248982	Nala_numtassem179_hsp1	chr33	31246957	31247188	NC_002008.4	13104	13345	+	68.182	232	242	2026
Nala	Nala_numtassem179	chr33:31246957-31248982	Nala_numtassem179_hsp2	chr33	31247236	31248982	NC_002008.4	13658	15507	+	67.025	1747	1850	2026
Nala	Nala_numtassem180	chr34:8459221-8459665	Nala_numtassem180_hsp1	chr34	8459221	8459665	NC_002008.4	9606	10052	-	81.292	445	447	445
Nala	Nala_numtassem181	chr34:12373707-12379426	Nala_numtassem181_hsp1	chr34	12373707	12373912	NC_002008.4	5052	5256	+	87.864	206	205	5720
Nala	Nala_numtassem181	chr34:12373707-12379426	Nala_numtassem181_hsp2	chr34	12374004	12379426	NC_002008.4	5264	10724	+	83.007	5423	5461	5720
Nala	Nala_numtassem182	chr34:12532707-12538900	Nala_numtassem182_hsp1	chr34	12532707	12533654	NC_002008.4	4311	5256	+	83.351	948	946	6194
Nala	Nala_numtassem182	chr34:12532707-12538900	Nala_numtassem182_hsp2	chr34	12533747	12538900	NC_002008.4	5264	10428	+	83.388	5154	5165	6194
Nala	Nala_numtassem183	chr34:12594431-12599440	Nala_numtassem183_hsp1	chr34	12594431	12599440	NC_002008.4	10446	15458	-	82.937	5010	5013	5010
Nala	Nala_numtassem184	chr34:31954374-31955382	Nala_numtassem184_hsp1	chr34	31954374	31955382	NC_002008.4	11442	12451	-	84.669	1009	1010	1009
Nala	Nala_numtassem185	chr34:36667595-36667933	Nala_numtassem185_hsp1	chr34	36667595	36667933	NC_002008.4	14311	14650	+	81.525	339	340	339
Nala	Nala_numtassem186	chr34:40698277-40698333	Nala_numtassem186_hsp1	chr34	40698277	40698333	NC_002008.4	5059	5115	+	87.931	57	57	57
Nala	Nala_numtassem187	chr35:3653941-3654001	Nala_numtassem187_hsp1	chr35	3653941	3654001	NC_002008.4	10760	10820	+	83.607	61	61	61
Nala	Nala_numtassem188	chr35:8250074-8250131	Nala_numtassem188_hsp1	chr35	8250074	8250131	NC_002008.4	1487	1544	-	100	58	58	58
Nala	Nala_numtassem189	chr35:13727779-13727991	Nala_numtassem189_hsp1	chr35	13727779	13727991	NC_002008.4	11405	11618	-	74.537	213	214	213
Nala	Nala_numtassem190	chr36:26028229-26028302	Nala_numtassem190_hsp1	chr36	26028229	26028302	NC_002008.4	9834	9908	-	86.667	74	75	74
Nala	Nala_numtassem191	chr37:1271090-1271192	Nala_numtassem191_hsp1	chr37	1271090	1271192	NC_002008.4	6548	6651	+	81.731	103	104	103
Nala	Nala_numtassem192	chr37:22206222-22206283	Nala_numtassem192_hsp1	chr37	22206222	22206283	NC_002008.4	8162	8223	+	82.258	62	62	62
Nala	Nala_numtassem193	chr38:5843151-5843232	Nala_numtassem193_hsp1	chr38	5843151	5843232	NC_002008.4	3200	3281	+	87.805	82	82	82
Nala	Nala_numtassem194	chr38:7702575-7704869	Nala_numtassem194_hsp1	chr38	7702575	7704081	NC_002008.4	13928	15450	-	67.473	1507	1523	2295
Nala	Nala_numtassem194	chr38:7702575-7704869	Nala_numtassem194_hsp2	chr38	7704666	7704869	NC_002008.4	13110	13314	-	70.732	204	205	2295
Nala	Nala_numtassem195	chr38:17201713-17201784	Nala_numtassem195_hsp1	chr38	17201713	17201784	NC_002008.4	1188	1259	-	100	72	72	72
Nala	Nala_numtassem196	chr4:5738865-5738991	Nala_numtassem196_hsp1	chr4	5738865	5738991	NC_002008.4	10759	10886	+	80.769	127	128	127
Nala	Nala_numtassem197	chr4:10653160-10653315	Nala_numtassem197_hsp1	chr4	10653160	10653315	NC_002008.4	5119	5276	+	84.81	156	158	156
Nala	Nala_numtassem198	chr4:11979953-11979998	Nala_numtassem198_hsp1	chr4	11979953	11979998	NC_002008.4	11950	11995	+	86.957	46	46	46
Nala	Nala_numtassem199	chr4:17941972-17942033	Nala_numtassem199_hsp1	chr4	17941972	17942033	NC_002008.4	3215	3276	+	80.645	62	62	62
Nala	Nala_numtassem200	chr4:80745079-80745210	Nala_numtassem200_hsp1	chr4	80745079	80745210	NC_002008.4	4837	4968	+	71.97	132	132	132
Nala	Nala_numtassem201	chr4:86119626-86120138	Nala_numtassem201_hsp1	chr4	86119626	86120138	NC_002008.4	14046	14568	+	82.6	513	523	513
Nala	Nala_numtassem202	chr4:87261397-87261468	Nala_numtassem202_hsp1	chr4	87261397	87261468	NC_002008.4	6224	6295	-	93.056	72	72	72
Nala	Nala_numtassem203	chr4:87261470-87261546	Nala_numtassem203_hsp1	chr4	87261470	87261546	NC_002008.4	10612	10688	-	96.104	77	77	77
Nala	Nala_numtassem204	chr5:37920745-37920825	Nala_numtassem204_hsp1	chr5	37920745	37920825	NC_002008.4	3187	3265	-	76.543	81	79	81
Nala	Nala_numtassem205	chr5:58423401-58423602	Nala_numtassem205_hsp1	chr5	58423401	58423573	NC_002008.4	16252	16428	+	69.399	173	177	202
Nala	Nala_numtassem205	chr5:58423401-58423602	Nala_numtassem205_hsp2	chr5	58423401	58423602	NC_002008.4	16192	16389	+	68.095	202	198	202
Nala	Nala_numtassem206	chr5:84401207-84401344	Nala_numtassem206_hsp1	chr5	84401207	84401344	NC_002008.4	4996	5135	+	87.857	138	140	138
Nala	Nala_numtassem207	chr6:609184-610641	Nala_numtassem207_hsp1	chr6	609184	610641	NC_002008.4	4874	6342	+	84.568	1458	1469	1458
Nala	Nala_numtassem208	chr6:24947496-24951338	Nala_numtassem208_hsp1	chr6	24947496	24947890	NC_002008.4	8122	8517	-	71.859	395	396	3843
Nala	Nala_numtassem208	chr6:24947496-24951338	Nala_numtassem208_hsp2	chr6	24948109	24948469	NC_002008.4	7770	8138	-	69.737	361	369	3843
Nala	Nala_numtassem208	chr6:24947496-24951338	Nala_numtassem208_hsp3	chr6	24948648	24951338	NC_002008.4	5069	7783	-	74.151	2691	2715	3843
Nala	Nala_numtassem209	chr6:31370903-31370975	Nala_numtassem209_hsp1	chr6	31370903	31370975	NC_002008.4	15801	15873	+	95.89	73	73	73
Nala	Nala_numtassem210	chr6:32793359-32794037	Nala_numtassem210_hsp1	chr6	32793359	32794037	NC_002008.4	8332	9011	+	78.917	679	680	679
Nala	Nala_numtassem211	chr6:60542852-60542915	Nala_numtassem211_hsp1	chr6	60542852	60542915	NC_002008.4	6710	6773	-	79.688	64	64	64
Nala	Nala_numtassem212	chr6:68673763-68676493	Nala_numtassem212_hsp1	chr6	68673763	68675582	NC_002008.4	14306	16159	+	73.943	1820	1854	2731
Nala	Nala_numtassem212	chr6:68673763-68676493	Nala_numtassem212_hsp2	chr6	68675583	68676493	NC_002008.4	13242	14138	+	79.344	911	897	2731
Nala	Nala_numtassem213	chr6:71348728-71348873	Nala_numtassem213_hsp1	chr6	71348728	71348873	NC_002008.4	8072	8217	-	86.301	146	146	146
Nala	Nala_numtassem214	chr6:71596809-71596890	Nala_numtassem214_hsp1	chr6	71596809	71596890	NC_002008.4	13843	13923	+	85.366	82	81	82
Nala	Nala_numtassem215	chr7:10315113-10315170	Nala_numtassem215_hsp1	chr7	10315113	10315170	NC_002008.4	4521	4578	+	82.759	58	58	58
Nala	Nala_numtassem216	chr7:19868812-19876380	Nala_numtassem216_hsp1	chr7	19868812	19869565	NC_002008.4	4309	5092	+	69.027	754	784	7569
Nala	Nala_numtassem216	chr7:19868812-19876380	Nala_numtassem216_hsp2	chr7	19869770	19869876	NC_002008.4	5074	5179	+	82.243	107	106	7569
Nala	Nala_numtassem216	chr7:19868812-19876380	Nala_numtassem216_hsp3	chr7	19869927	19871686	NC_002008.4	6321	8134	+	68.235	1760	1814	7569
Nala	Nala_numtassem216	chr7:19868812-19876380	Nala_numtassem216_hsp4	chr7	19871895	19876380	NC_002008.4	8152	12853	+	67.03	4486	4702	7569
Nala	Nala_numtassem217	chr7:21197347-21197418	Nala_numtassem217_hsp1	chr7	21197347	21197418	NC_002008.4	13800	13871	+	79.167	72	72	72
Nala	Nala_numtassem218	chr7:22424099-22424177	Nala_numtassem218_hsp1	chr7	22424099	22424177	NC_002008.4	1	78	+	86.076	79	78	79
Nala	Nala_numtassem219	chr7:27574880-27582729	Nala_numtassem219_hsp1	chr7	27574880	27575760	NC_002008.4	5232	6174	-	67.715	881	943	7850
Nala	Nala_numtassem219	chr7:27574880-27582729	Nala_numtassem219_hsp2	chr7	27575804	27579115	NC_002008.4	1715	5112	-	68.42	3312	3398	7850
Nala	Nala_numtassem219	chr7:27574880-27582729	Nala_numtassem219_hsp3	chr7	27579425	27579949	NC_002008.4	1078	1609	-	70.95	525	532	7850
Nala	Nala_numtassem219	chr7:27574880-27582729	Nala_numtassem219_hsp4	chr7	27580395	27581349	NC_002008.4	16727,1	16727,982	-	71.016	955	983	7850
Nala	Nala_numtassem219	chr7:27574880-27582729	Nala_numtassem219_hsp5	chr7	27581824	27582077	NC_002008.4	15680	15936	-	73.004	254	257	7850
Nala	Nala_numtassem219	chr7:27574880-27582729	Nala_numtassem219_hsp6	chr7	27582461	27582729	NC_002008.4	15186	15457	-	72.857	269	272	7850
Nala	Nala_numtassem220	chr7:47201311-47203787	Nala_numtassem220_hsp1	chr7	47201311	47203216	NC_002008.4	16388,1	16727,1544	-	84.667	1906	1884	2477
Nala	Nala_numtassem220	chr7:47201311-47203787	Nala_numtassem220_hsp2	chr7	47203173	47203787	NC_002008.4	15566	16185	-	82.677	615	620	2477
Nala	Nala_numtassem221	chr7:47703298-47703567	Nala_numtassem221_hsp1	chr7	47703298	47703567	NC_002008.4	4685	4957	+	85.401	270	273	270
Nala	Nala_numtassem222	chr7:56506475-56506511	Nala_numtassem222_hsp1	chr7	56506475	56506511	NC_002008.4	5043	5079	-	97.297	37	37	37
Nala	Nala_numtassem223	chr7:76695198-76696093	Nala_numtassem223_hsp1	chr7	76695198	76696093	NC_002008.4	1455	2355	+	87.458	896	901	896
Nala	Nala_numtassem224	chr8:17701771-17701820	Nala_numtassem224_hsp1	chr8	17701771	17701820	NC_002008.4	9060	9109	-	88	50	50	50
Nala	Nala_numtassem225	chr8:18904690-18904743	Nala_numtassem225_hsp1	chr8	18904690	18904743	NC_002008.4	12732	12785	-	92.593	54	54	54
Nala	Nala_numtassem226	chr8:28377362-28377437	Nala_numtassem226_hsp1	chr8	28377362	28377437	NC_002008.4	10451	10526	+	78.947	76	76	76
Nala	Nala_numtassem227	chr8:38643630-38643673	Nala_numtassem227_hsp1	chr8	38643630	38643673	NC_002008.4	7734	7777	-	95.455	44	44	44
Nala	Nala_numtassem228	chr8:57103726-57103757	Nala_numtassem228_hsp1	chr8	57103726	57103757	NC_002008.4	844	875	-	100	32	32	32
Nala	Nala_numtassem229	chr8:58407027-58411252	Nala_numtassem229_hsp1	chr8	58407027	58411252	NC_002008.4	4194	8437	-	78.865	4226	4244	4226
Nala	Nala_numtassem230	chr8:59151000-59151483	Nala_numtassem230_hsp1	chr8	59151000	59151483	NC_002008.4	7223	7708	-	77.505	484	486	484
Nala	Nala_numtassem231	chr8:61070738-61070927	Nala_numtassem231_hsp1	chr8	61070738	61070927	NC_002008.4	15212	15401	+	75.916	190	190	190
Nala	Nala_numtassem232	chr9:12929315-12929389	Nala_numtassem232_hsp1	chr9	12929315	12929389	NC_002008.4	16073	16147	-	93.333	75	75	75
Nala	Nala_numtassem233	chr9:29770350-29770416	Nala_numtassem233_hsp1	chr9	29770350	29770416	NC_002008.4	9349	9417	-	78.261	67	69	67
Nala	Nala_numtassem234	chrUn_VSDE02000271.1:40912-40981	Nala_numtassem234_hsp1	chrUn_VSDE02000271.1	40912	40981	NC_002008.4	8219	8288	+	92.857	70	70	70
Nala	Nala_numtassem235	chrX:2615751-2615809	Nala_numtassem235_hsp1	chrX	2615751	2615809	NC_002008.4	3778	3843	-	83.333	59	66	59
Nala	Nala_numtassem236	chrX:6133521-6133565	Nala_numtassem236_hsp1	chrX	6133521	6133565	NC_002008.4	3979	4023	+	91.111	45	45	45
Nala	Nala_numtassem237	chrX:19034454-19034524	Nala_numtassem237_hsp1	chrX	19034454	19034524	NC_002008.4	11644	11714	+	87.5	71	71	71
Nala	Nala_numtassem238	chrX:28940447-28942152	Nala_numtassem238_hsp1	chrX	28940447	28942152	NC_002008.4	12975	14679	-	82.5	1706	1705	1706
Nala	Nala_numtassem239	chrX:61505653-61505683	Nala_numtassem239_hsp1	chrX	61505653	61505683	NC_002008.4	9643	9673	-	100	31	31	31
Nala	Nala_numtassem240	chrX:67471184-67477658	Nala_numtassem240_hsp1	chrX	67471184	67471901	NC_002008.4	9800	10529	-	71.156	718	730	6475
Nala	Nala_numtassem240	chrX:67471184-67477658	Nala_numtassem240_hsp2	chrX	67471982	67473305	NC_002008.4	6828	8197	-	69.136	1324	1370	6475
Nala	Nala_numtassem240	chrX:67471184-67477658	Nala_numtassem240_hsp3	chrX	67473859	67475670	NC_002008.4	4843	6659	-	71.987	1812	1817	6475
Nala	Nala_numtassem240	chrX:67471184-67477658	Nala_numtassem240_hsp4	chrX	67475908	67475990	NC_002008.4	4716	4795	-	77.381	83	80	6475
Nala	Nala_numtassem240	chrX:67471184-67477658	Nala_numtassem240_hsp5	chrX	67477092	67477658	NC_002008.4	4168	4743	-	66.323	567	576	6475
Nala	Nala_numtassem241	chrX:88695005-88699661	Nala_numtassem241_hsp1	chrX	88695005	88698531	NC_002008.4	167	3696	-	87.73	3527	3530	4657
Nala	Nala_numtassem241	chrX:88695005-88699661	Nala_numtassem241_hsp2	chrX	88699148	88699661	NC_002008.4	16388,1	16727,173	-	75.425	514	513	4657
Nala	Nala_numtassem242	chrX:92120683-92124753	Nala_numtassem242_hsp1	chrX	92120683	92121229	NC_002008.4	16348,1	16727,158	+	73.145	547	538	4071
Nala	Nala_numtassem242	chrX:92120683-92124753	Nala_numtassem242_hsp2	chrX	92121447	92124753	NC_002008.4	180	3399	+	85.221	3307	3220	4071
Nala	Nala_numtassem243	chrX:93614730-93619473	Nala_numtassem243_hsp1	chrX	93614730	93615018	NC_002008.4	3902	4188	-	82.353	289	287	4744
Nala	Nala_numtassem243	chrX:93614730-93619473	Nala_numtassem243_hsp2	chrX	93615198	93619473	NC_002008.4	16371,1	16727,3915	-	85.609	4276	4272	4744
Nala	Nala_numtassem244	chrX:105794033-105794349	Nala_numtassem244_hsp1	chrX	105794033	105794349	NC_002008.4	8540	8861	+	75.385	317	322	317
Nala	Nala_numtassem245	chrX:115106801-115107352	Nala_numtassem245_hsp1	chrX	115106801	115107352	NC_002008.4	10562	11143	-	68.954	552	582	552
BD	BD_numtassem1	chr1:72700563-72700635	BD_numtassem1_hsp1	chr1	72700563	72700635	NC_002008.4	3761	3833	-	100	73	73	73
BD	BD_numtassem2	chr1:73180828-73180890	BD_numtassem2_hsp1	chr1	73180828	73180890	NC_002008.4	5043	5105	+	90.476	63	63	63
BD	BD_numtassem3	chr1:74742106-74742171	BD_numtassem3_hsp1	chr1	74742106	74742171	NC_002008.4	7357	7422	-	86.364	66	66	66
BD	BD_numtassem4	chr1:77950547-77952046	BD_numtassem4_hsp1	chr1	77950547	77952046	NC_002008.4	360	1864	-	87.831	1500	1505	1500
BD	BD_numtassem5	chr1:84661267-84661367	BD_numtassem5_hsp1	chr1	84661267	84661367	NC_002008.4	6720	6820	+	76.238	101	101	101
BD	BD_numtassem6	chr1:84661374-84661430	BD_numtassem6_hsp1	chr1	84661374	84661430	NC_002008.4	2653	2708	+	82.456	57	56	57
BD	BD_numtassem7	chr1:92227469-92228021	BD_numtassem7_hsp1	chr1	92227469	92228021	NC_002008.4	5325	5878	+	84.657	553	554	553
BD	BD_numtassem8	chr1:93539242-93539880	BD_numtassem8_hsp1	chr1	93539242	93539880	NC_002008.4	16382,1	16727,287	-	79.358	639	633	639
BD	BD_numtassem9	chr1:99350382-99350552	BD_numtassem9_hsp1	chr1	99350382	99350552	NC_002008.4	10316	10495	-	76.111	171	180	171
BD	BD_numtassem10	chr1:99604328-99609721	BD_numtassem10_hsp1	chr1	99604328	99605566	NC_002008.4	7679	8936	+	78.295	1239	1258	5394
BD	BD_numtassem10	chr1:99604328-99609721	BD_numtassem10_hsp2	chr1	99605730	99607435	NC_002008.4	8921	10658	+	79.104	1706	1738	5394
BD	BD_numtassem10	chr1:99604328-99609721	BD_numtassem10_hsp3	chr1	99607629	99608472	NC_002008.4	10693	11537	+	82.645	844	845	5394
BD	BD_numtassem10	chr1:99604328-99609721	BD_numtassem10_hsp4	chr1	99608661	99609217	NC_002008.4	11524	12094	+	78.809	557	571	5394
BD	BD_numtassem10	chr1:99604328-99609721	BD_numtassem10_hsp5	chr1	99609494	99609721	NC_002008.4	12126	12356	+	81.385	228	231	5394
BD	BD_numtassem11	chr10:1133200-1133341	BD_numtassem11_hsp1	chr10	1133200	1133341	NC_002008.4	7749	7895	+	72.297	142	147	142
BD	BD_numtassem12	chr10:4093423-4093487	BD_numtassem12_hsp1	chr10	4093423	4093487	NC_002008.4	2494	2558	+	86.154	65	65	65
BD	BD_numtassem13	chr10:9845751-9845922	BD_numtassem13_hsp1	chr10	9845751	9845922	NC_002008.4	9781	9951	+	86.705	172	171	172
BD	BD_numtassem14	chr10:15806703-15807042	BD_numtassem14_hsp1	chr10	15806703	15807042	NC_002008.4	7472	7811	+	95.294	340	340	340
BD	BD_numtassem15	chr10:19155133-19155200	BD_numtassem15_hsp1	chr10	19155133	19155200	NC_002008.4	15295	15362	+	88.235	68	68	68
BD	BD_numtassem16	chr10:38109402-38109448	BD_numtassem16_hsp1	chr10	38109402	38109448	NC_002008.4	11456	11502	+	91.489	47	47	47
BD	BD_numtassem17	chr10:41684764-41684835	BD_numtassem17_hsp1	chr10	41684764	41684835	NC_002008.4	6569	6640	-	88.889	72	72	72
BD	BD_numtassem18	chr10:62102406-62105260	BD_numtassem18_hsp1	chr10	62102406	62103140	NC_002008.4	12018	12762	-	70.199	735	745	2855
BD	BD_numtassem18	chr10:62102406-62105260	BD_numtassem18_hsp2	chr10	62103345	62103646	NC_002008.4	11702	12034	-	68.639	302	333	2855
BD	BD_numtassem18	chr10:62102406-62105260	BD_numtassem18_hsp3	chr10	62103842	62105260	NC_002008.4	10260	11713	-	71.828	1419	1454	2855
BD	BD_numtassem19	chr10:69547785-69553932	BD_numtassem19_hsp1	chr10	69547785	69549183	NC_002008.4	14173	15576	-	83.145	1399	1404	6148
BD	BD_numtassem19	chr10:69547785-69553932	BD_numtassem19_hsp2	chr10	69549378	69553932	NC_002008.4	9641	14184	-	83.781	4555	4544	6148
BD	BD_numtassem20	chr11:6543108-6543176	BD_numtassem20_hsp1	chr11	6543108	6543176	NC_002008.4	135	203	-	87.143	69	69	69
BD	BD_numtassem21	chr11:15207934-15207989	BD_numtassem21_hsp1	chr11	15207934	15207989	NC_002008.4	1763	1818	+	96.429	56	56	56
BD	BD_numtassem22	chr11:43925637-43925884	BD_numtassem22_hsp1	chr11	43925637	43925884	NC_002008.4	5338	5585	-	81.452	248	248	248
BD	BD_numtassem23	chr11:48500647-48500853	BD_numtassem23_hsp1	chr11	48500647	48500853	NC_002008.4	1428	1638	+	71.831	207	211	207
BD	BD_numtassem24	chr11:51097741-51097794	BD_numtassem24_hsp1	chr11	51097741	51097794	NC_002008.4	1460	1513	-	100	54	54	54
BD	BD_numtassem25	chr11:63410782-63410951	BD_numtassem25_hsp1	chr11	63410782	63410951	NC_002008.4	11133	11306	-	81.034	170	174	170
BD	BD_numtassem26	chr11:66940661-66957239	BD_numtassem26_hsp1	chr11	66940661	66943752	NC_002008.4	3515	6611	-	83.553	3092	3097	16579
BD	BD_numtassem26	chr11:66940661-66957239	BD_numtassem26_hsp2	chr11	66943765	66947530	NC_002008.4	16397,1	16727,3387	-	85.612	3766	3718	16579
BD	BD_numtassem26	chr11:66940661-66957239	BD_numtassem26_hsp3	chr11	66947497	66948243	NC_002008.4	15431	16166	-	78.01	747	736	16579
BD	BD_numtassem26	chr11:66940661-66957239	BD_numtassem26_hsp4	chr11	66948467	66952156	NC_002008.4	11697	15445	-	81.3	3690	3749	16579
BD	BD_numtassem26	chr11:66940661-66957239	BD_numtassem26_hsp5	chr11	66952348	66957239	NC_002008.4	6841	11706	-	80.985	4892	4866	16579
BD	BD_numtassem27	chr11:69071677-69071775	BD_numtassem27_hsp1	chr11	69071677	69071775	NC_002008.4	9343	9440	-	84.848	99	98	99
BD	BD_numtassem28	chr12:19050128-19050157	BD_numtassem28_hsp1	chr12	19050128	19050157	NC_002008.4	14120	14149	+	100	30	30	30
BD	BD_numtassem29	chr12:22252798-22252858	BD_numtassem29_hsp1	chr12	22252798	22252858	NC_002008.4	978	1038	-	91.803	61	61	61
BD	BD_numtassem30	chr12:38511131-38511390	BD_numtassem30_hsp1	chr12	38511131	38511390	NC_002008.4	13462	13719	-	71.538	260	258	260
BD	BD_numtassem31	chr12:47225972-47226043	BD_numtassem31_hsp1	chr12	47225972	47226043	NC_002008.4	12822	12893	-	79.167	72	72	72
BD	BD_numtassem32	chr12:62292136-62292605	BD_numtassem32_hsp1	chr12	62292136	62292605	NC_002008.4	15531	16001	-	83.75	470	471	470
BD	BD_numtassem33	chr12:62855105-62864246	BD_numtassem33_hsp1	chr12	62855105	62857934	NC_002008.4	8103	10976	-	68.016	2830	2874	9142
BD	BD_numtassem33	chr12:62855105-62864246	BD_numtassem33_hsp2	chr12	62858681	62860877	NC_002008.4	5440	7704	-	68.731	2197	2265	9142
BD	BD_numtassem33	chr12:62855105-62864246	BD_numtassem33_hsp3	chr12	62861062	62864246	NC_002008.4	2235	5452	-	69.5	3185	3218	9142
BD	BD_numtassem34	chr12:63831671-63832777	BD_numtassem34_hsp1	chr12	63831671	63832777	NC_002008.4	6183	7362	-	66.527	1107	1180	1107
BD	BD_numtassem35	chr12:71085792-71086320	BD_numtassem35_hsp1	chr12	71085792	71086320	NC_002008.4	6648	7177	+	87.736	529	530	529
BD	BD_numtassem36	chr13:4795514-4795547	BD_numtassem36_hsp1	chr13	4795514	4795547	NC_002008.4	5065	5098	-	100	34	34	34
BD	BD_numtassem37	chr13:10954931-10955002	BD_numtassem37_hsp1	chr13	10954931	10955002	NC_002008.4	10719	10790	+	87.5	72	72	72
BD	BD_numtassem38	chr13:12083491-12083554	BD_numtassem38_hsp1	chr13	12083491	12083554	NC_002008.4	13504	13567	-	95.312	64	64	64
BD	BD_numtassem39	chr13:12083554-12083607	BD_numtassem39_hsp1	chr13	12083554	12083607	NC_002008.4	11246	11299	+	94.444	54	54	54
BD	BD_numtassem40	chr13:24606177-24606220	BD_numtassem40_hsp1	chr13	24606177	24606220	NC_002008.4	9454	9497	+	100	44	44	44
BD	BD_numtassem41	chr13:27611923-27612013	BD_numtassem41_hsp1	chr13	27611923	27612013	NC_002008.4	14216	14299	-	76.923	91	84	91
BD	BD_numtassem42	chr13:42652722-42652786	BD_numtassem42_hsp1	chr13	42652722	42652786	NC_002008.4	14050	14114	-	81.538	65	65	65
BD	BD_numtassem43	chr13:45062249-45062642	BD_numtassem43_hsp1	chr13	45062249	45062642	NC_002008.4	13334	13728	-	78.734	394	395	394
BD	BD_numtassem44	chr13:55424337-55424391	BD_numtassem44_hsp1	chr13	55424337	55424391	NC_002008.4	4432	4486	-	83.636	55	55	55
BD	BD_numtassem45	chr13:56879824-56879890	BD_numtassem45_hsp1	chr13	56879824	56879890	NC_002008.4	7116	7182	-	94.03	67	67	67
BD	BD_numtassem46	chr13:58174934-58174997	BD_numtassem46_hsp1	chr13	58174934	58174997	NC_002008.4	9630	9693	+	84.375	64	64	64
BD	BD_numtassem47	chr13:62175306-62175373	BD_numtassem47_hsp1	chr13	62175306	62175373	NC_002008.4	8091	8158	-	85.294	68	68	68
BD	BD_numtassem48	chr13:62175371-62175430	BD_numtassem48_hsp1	chr13	62175371	62175430	NC_002008.4	5040	5100	+	88.525	60	61	60
BD	BD_numtassem49	chr14:17096284-17096784	BD_numtassem49_hsp1	chr14	17096284	17096784	NC_002008.4	10351	10852	-	79.125	501	502	501
BD	BD_numtassem50	chr14:49405947-49407424	BD_numtassem50_hsp1	chr14	49405947	49406026	NC_002008.4	14981	15060	-	81.25	80	80	1478
BD	BD_numtassem50	chr14:49405947-49407424	BD_numtassem50_hsp2	chr14	49406898	49407424	NC_002008.4	14532	15060	-	81.579	527	529	1478
BD	BD_numtassem51	chr14:50924866-50924917	BD_numtassem51_hsp1	chr14	50924866	50924917	NC_002008.4	5962	6013	+	84.615	52	52	52
BD	BD_numtassem52	chr14:57276600-57276772	BD_numtassem52_hsp1	chr14	57276600	57276772	NC_002008.4	360	532	+	73.563	173	173	173
BD	BD_numtassem53	chr15:8270455-8270601	BD_numtassem53_hsp1	chr15	8270455	8270601	NC_002008.4	1378	1512	-	76.159	147	135	147
BD	BD_numtassem54	chr15:12041095-12041268	BD_numtassem54_hsp1	chr15	12041095	12041268	NC_002008.4	12825	12999	-	98.286	174	175	174
BD	BD_numtassem55	chr15:13790368-13798868	BD_numtassem55_hsp1	chr15	13790368	13790839	NC_002008.4	6159	6629	-	85.805	472	471	8501
BD	BD_numtassem55	chr15:13790368-13798868	BD_numtassem55_hsp2	chr15	13791022	13795098	NC_002008.4	2081	6174	-	85.182	4077	4094	8501
BD	BD_numtassem55	chr15:13790368-13798868	BD_numtassem55_hsp3	chr15	13795139	13797551	NC_002008.4	16398,1	16727,2094	-	87.101	2413	2424	8501
BD	BD_numtassem55	chr15:13790368-13798868	BD_numtassem55_hsp4	chr15	13797522	13798868	NC_002008.4	14835	16175	-	82.357	1347	1341	8501
BD	BD_numtassem56	chr15:41215348-41215412	BD_numtassem56_hsp1	chr15	41215348	41215412	NC_002008.4	13482	13546	+	89.231	65	65	65
BD	BD_numtassem57	chr15:48818408-48818961	BD_numtassem57_hsp1	chr15	48818408	48818961	NC_002008.4	15532	16139	+	73.829	554	608	554
BD	BD_numtassem58	chr15:48885711-48885907	BD_numtassem58_hsp1	chr15	48885711	48885907	NC_002008.4	12528	12721	+	73.367	197	194	197
BD	BD_numtassem59	chr15:51674688-51675905	BD_numtassem59_hsp1	chr15	51674688	51675795	NC_002008.4	8561	9664	-	80.613	1108	1104	1218
BD	BD_numtassem59	chr15:51674688-51675905	BD_numtassem59_hsp2	chr15	51675807	51675905	NC_002008.4	7618	7716	-	80.808	99	99	1218
BD	BD_numtassem60	chr15:51675909-51679642	BD_numtassem60_hsp1	chr15	51675909	51678072	NC_002008.4	13301	15458	+	79.945	2164	2158	3734
BD	BD_numtassem60	chr15:51675909-51679642	BD_numtassem60_hsp2	chr15	51678250	51678693	NC_002008.4	15532	15970	+	78.913	444	439	3734
BD	BD_numtassem60	chr15:51675909-51679642	BD_numtassem60_hsp3	chr15	51678699	51678806	NC_002008.4	16024	16130	+	76.364	108	107	3734
BD	BD_numtassem60	chr15:51675909-51679642	BD_numtassem60_hsp4	chr15	51678990	51679642	NC_002008.4	16409,1	16727,318	+	75.186	653	637	3734
BD	BD_numtassem61	chr15:57933302-57933347	BD_numtassem61_hsp1	chr15	57933302	57933347	NC_002008.4	9439	9484	-	97.826	46	46	46
BD	BD_numtassem62	chr16:5937291-5939732	BD_numtassem62_hsp1	chr16	5937291	5938614	NC_002008.4	14527	15837	-	80.752	1324	1311	2442
BD	BD_numtassem62	chr16:5937291-5939732	BD_numtassem62_hsp2	chr16	5938819	5939732	NC_002008.4	13616	14533	-	85.065	914	918	2442
BD	BD_numtassem63	chr16:5939734-5943218	BD_numtassem63_hsp1	chr16	5939734	5943218	NC_002008.4	3110	6593	-	84.67	3485	3484	3485
BD	BD_numtassem64	chr16:6986789-6986868	BD_numtassem64_hsp1	chr16	6986789	6986868	NC_002008.4	6972	7050	-	80	80	79	80
BD	BD_numtassem65	chr16:8174440-8174507	BD_numtassem65_hsp1	chr16	8174440	8174507	NC_002008.4	8065	8135	-	77.465	68	71	68
BD	BD_numtassem66	chr16:10653581-10653632	BD_numtassem66_hsp1	chr16	10653581	10653632	NC_002008.4	12334	12385	-	86.538	52	52	52
BD	BD_numtassem67	chr16:26719587-26719762	BD_numtassem67_hsp1	chr16	26719587	26719762	NC_002008.4	13	189	-	69.663	176	177	176
BD	BD_numtassem68	chr16:28202885-28202943	BD_numtassem68_hsp1	chr16	28202885	28202943	NC_002008.4	15526	15584	+	88.136	59	59	59
BD	BD_numtassem69	chr16:52095815-52095876	BD_numtassem69_hsp1	chr16	52095815	52095876	NC_002008.4	2061	2122	-	85.484	62	62	62
BD	BD_numtassem70	chr17:6997921-6997991	BD_numtassem70_hsp1	chr17	6997921	6997991	NC_002008.4	13115	13188	+	90.541	71	74	71
BD	BD_numtassem71	chr17:27622961-27623059	BD_numtassem71_hsp1	chr17	27622961	27623059	NC_002008.4	2549	2647	+	94.949	99	99	99
BD	BD_numtassem72	chr17:42408013-42409037	BD_numtassem72_hsp1	chr17	42408013	42409037	NC_002008.4	10166	11207	-	80.134	1025	1042	1025
BD	BD_numtassem73	chr17:53001052-53001751	BD_numtassem73_hsp1	chr17	53001052	53001751	NC_002008.4	4329	5028	-	84.571	700	700	700
BD	BD_numtassem74	chr17:56668071-56668143	BD_numtassem74_hsp1	chr17	56668071	56668143	NC_002008.4	5160	5232	+	98.63	73	73	73
BD	BD_numtassem75	chr17:59086782-59089648	BD_numtassem75_hsp1	chr17	59086782	59089648	NC_002008.4	5188	8058	-	85.491	2867	2871	2867
BD	BD_numtassem76	chr17:60622831-60622966	BD_numtassem76_hsp1	chr17	60622831	60622966	NC_002008.4	1123	1258	+	99.265	136	136	136
BD	BD_numtassem77	chr17:63999418-63999487	BD_numtassem77_hsp1	chr17	63999418	63999487	NC_002008.4	3765	3833	-	81.429	70	69	70
BD	BD_numtassem78	chr18:31123560-31124035	BD_numtassem78_hsp1	chr18	31123560	31124035	NC_002008.4	2015	2518	-	70.138	476	504	476
BD	BD_numtassem79	chr18:31362601-31369768	BD_numtassem79_hsp1	chr18	31362601	31363271	NC_002008.4	11554	12250	+	70.522	671	697	7168
BD	BD_numtassem79	chr18:31362601-31369768	BD_numtassem79_hsp2	chr18	31363522	31363887	NC_002008.4	12539	12921	+	68.312	366	383	7168
BD	BD_numtassem79	chr18:31362601-31369768	BD_numtassem79_hsp3	chr18	31364090	31364655	NC_002008.4	12930	13501	+	67.577	566	572	7168
BD	BD_numtassem79	chr18:31362601-31369768	BD_numtassem79_hsp4	chr18	31365162	31365188	NC_002008.4	14116	14142	+	92.593	27	27	7168
BD	BD_numtassem79	chr18:31362601-31369768	BD_numtassem79_hsp5	chr18	31365228	31365699	NC_002008.4	14146	14629	+	68.776	472	484	7168
BD	BD_numtassem79	chr18:31362601-31369768	BD_numtassem79_hsp6	chr18	31365737	31365805	NC_002008.4	15850	15918	+	85.507	69	69	7168
BD	BD_numtassem79	chr18:31362601-31369768	BD_numtassem79_hsp7	chr18	31366407	31367488	NC_002008.4	1	1072	+	71.695	1082	1072	7168
BD	BD_numtassem79	chr18:31362601-31369768	BD_numtassem79_hsp8	chr18	31367518	31369166	NC_002008.4	1669	3422	+	65.303	1649	1754	7168
BD	BD_numtassem79	chr18:31362601-31369768	BD_numtassem79_hsp9	chr18	31369496	31369768	NC_002008.4	3611	3899	+	75.779	273	289	7168
BD	BD_numtassem80	chr18:49415851-49416022	BD_numtassem80_hsp1	chr18	49415851	49416022	NC_002008.4	6061	6234	-	95.977	172	174	172
BD	BD_numtassem81	chr19:16308407-16308704	BD_numtassem81_hsp1	chr19	16308407	16308704	NC_002008.4	15554	15847	+	81.667	298	294	298
BD	BD_numtassem82	chr19:18904425-18904834	BD_numtassem82_hsp1	chr19	18904425	18904834	NC_002008.4	5240	5654	-	79.376	410	415	410
BD	BD_numtassem83	chr2:4996862-4996920	BD_numtassem83_hsp1	chr2	4996862	4996920	NC_002008.4	705	763	-	94.915	59	59	59
BD	BD_numtassem84	chr2:7734643-7734914	BD_numtassem84_hsp1	chr2	7734643	7734914	NC_002008.4	2752	3027	-	81.159	272	276	272
BD	BD_numtassem85	chr2:15715860-15715921	BD_numtassem85_hsp1	chr2	15715860	15715921	NC_002008.4	7347	7414	-	80.882	62	68	62
BD	BD_numtassem86	chr2:22638700-22639090	BD_numtassem86_hsp1	chr2	22638700	22639090	NC_002008.4	2106	2536	-	72.35	391	431	391
BD	BD_numtassem87	chr2:32627583-32627755	BD_numtassem87_hsp1	chr2	32627583	32627755	NC_002008.4	5796	5968	+	75.145	173	173	173
BD	BD_numtassem88	chr2:34992686-34992740	BD_numtassem88_hsp1	chr2	34992686	34992740	NC_002008.4	10695	10749	+	94.545	55	55	55
BD	BD_numtassem89	chr2:34992735-34992803	BD_numtassem89_hsp1	chr2	34992735	34992803	NC_002008.4	2661	2728	-	89.855	69	68	69
BD	BD_numtassem90	chr2:34992807-34992855	BD_numtassem90_hsp1	chr2	34992807	34992855	NC_002008.4	13210	13258	+	93.878	49	49	49
BD	BD_numtassem91	chr2:35629036-35629290	BD_numtassem91_hsp1	chr2	35629036	35629290	NC_002008.4	9410	9663	+	83.203	255	254	255
BD	BD_numtassem92	chr2:51117958-51118013	BD_numtassem92_hsp1	chr2	51117958	51118013	NC_002008.4	12336	12391	-	87.5	56	56	56
BD	BD_numtassem93	chr2:54097336-54097550	BD_numtassem93_hsp1	chr2	54097336	54097550	NC_002008.4	3095	3309	+	86.977	215	215	215
BD	BD_numtassem94	chr2:54514396-54515253	BD_numtassem94_hsp1	chr2	54514396	54514590	NC_002008.4	156	345	+	68.844	195	190	858
BD	BD_numtassem94	chr2:54514396-54515253	BD_numtassem94_hsp2	chr2	54515116	54515253	NC_002008.4	387	524	+	74.101	138	138	858
BD	BD_numtassem95	chr2:54520249-54520331	BD_numtassem95_hsp1	chr2	54520249	54520331	NC_002008.4	1139	1226	+	79.545	83	88	83
BD	BD_numtassem96	chr20:3376883-3376963	BD_numtassem96_hsp1	chr20	3376883	3376963	NC_002008.4	13376	13456	-	97.531	81	81	81
BD	BD_numtassem97	chr20:19663810-19663848	BD_numtassem97_hsp1	chr20	19663810	19663848	NC_002008.4	1383	1421	+	94.872	39	39	39
BD	BD_numtassem98	chr20:19791230-19791357	BD_numtassem98_hsp1	chr20	19791230	19791357	NC_002008.4	2834	2961	+	96.094	128	128	128
BD	BD_numtassem99	chr20:20668151-20668228	BD_numtassem99_hsp1	chr20	20668151	20668228	NC_002008.4	6552	6629	-	84.615	78	78	78
BD	BD_numtassem100	chr20:34630309-34630495	BD_numtassem100_hsp1	chr20	34630309	34630495	NC_002008.4	11739	11930	+	74.479	187	192	187
BD	BD_numtassem101	chr21:2431620-2432006	BD_numtassem101_hsp1	chr21	2431620	2432006	NC_002008.4	12030	12416	+	80.362	387	387	387
BD	BD_numtassem102	chr21:16867583-16871724	BD_numtassem102_hsp1	chr21	16867583	16868655	NC_002008.4	15092	16158	+	82.418	1073	1067	4142
BD	BD_numtassem102	chr21:16867583-16871724	BD_numtassem102_hsp2	chr21	16868641	16871724	NC_002008.4	16412,1	16727,2773	+	87.051	3084	3089	4142
BD	BD_numtassem103	chr21:24995977-24996041	BD_numtassem103_hsp1	chr21	24995977	24996041	NC_002008.4	844	908	+	93.846	65	65	65
BD	BD_numtassem104	chr21:29933420-29933690	BD_numtassem104_hsp1	chr21	29933420	29933690	NC_002008.4	2239	2500	-	70.438	271	262	271
BD	BD_numtassem105	chr21:50379657-50379873	BD_numtassem105_hsp1	chr21	50379657	50379873	NC_002008.4	15755	15971	-	85.714	217	217	217
BD	BD_numtassem106	chr22:4214788-4214843	BD_numtassem106_hsp1	chr22	4214788	4214843	NC_002008.4	15020	15075	-	85.714	56	56	56
BD	BD_numtassem107	chr22:37494753-37494807	BD_numtassem107_hsp1	chr22	37494753	37494807	NC_002008.4	1441	1497	+	87.719	55	57	55
BD	BD_numtassem108	chr22:50784527-50784584	BD_numtassem108_hsp1	chr22	50784527	50784584	NC_002008.4	11987	12044	+	94.828	58	58	58
BD	BD_numtassem109	chr22:52203448-52203483	BD_numtassem109_hsp1	chr22	52203448	52203483	NC_002008.4	4223	4258	-	97.222	36	36	36
BD	BD_numtassem110	chr23:1947854-1947939	BD_numtassem110_hsp1	chr23	1947854	1947939	NC_002008.4	4909	4994	+	88.372	86	86	86
BD	BD_numtassem111	chr23:17186293-17186360	BD_numtassem111_hsp1	chr23	17186293	17186360	NC_002008.4	14125	14192	+	98.529	68	68	68
BD	BD_numtassem112	chr23:44334805-44334853	BD_numtassem112_hsp1	chr23	44334805	44334853	NC_002008.4	8141	8189	+	93.878	49	49	49
BD	BD_numtassem113	chr23:49494835-49498264	BD_numtassem113_hsp1	chr23	49494835	49495408	NC_002008.4	8871	9457	-	64.25	574	587	3430
BD	BD_numtassem113	chr23:49494835-49498264	BD_numtassem113_hsp2	chr23	49495843	49496068	NC_002008.4	8156	8387	-	68.333	226	232	3430
BD	BD_numtassem113	chr23:49494835-49498264	BD_numtassem113_hsp3	chr23	49496611	49497002	NC_002008.4	7176	7564	-	66.337	392	389	3430
BD	BD_numtassem113	chr23:49494835-49498264	BD_numtassem113_hsp4	chr23	49497917	49498264	NC_002008.4	6049	6397	-	67.135	348	349	3430
BD	BD_numtassem114	chr23:49685840-49686064	BD_numtassem114_hsp1	chr23	49685840	49686064	NC_002008.4	5490	5713	-	73.333	225	224	225
BD	BD_numtassem115	chr23:51323880-51323948	BD_numtassem115_hsp1	chr23	51323880	51323948	NC_002008.4	11725	11793	-	85.507	69	69	69
BD	BD_numtassem116	chr24:5231970-5236144	BD_numtassem116_hsp1	chr24	5231970	5232372	NC_002008.4	15528	15932	+	78.102	403	405	4175
BD	BD_numtassem116	chr24:5231970-5236144	BD_numtassem116_hsp2	chr24	5232472	5232516	NC_002008.4	16499	16542	+	82.222	45	44	4175
BD	BD_numtassem116	chr24:5231970-5236144	BD_numtassem116_hsp3	chr24	5232952	5233989	NC_002008.4	16720,1	16727,1063	+	81.43	1038	1071	4175
BD	BD_numtassem116	chr24:5231970-5236144	BD_numtassem116_hsp4	chr24	5234166	5236144	NC_002008.4	1055	3045	+	79.185	1979	1991	4175
BD	BD_numtassem117	chr24:5692112-5692179	BD_numtassem117_hsp1	chr24	5692112	5692179	NC_002008.4	2452	2519	-	95.588	68	68	68
BD	BD_numtassem118	chr24:10235870-10235939	BD_numtassem118_hsp1	chr24	10235870	10235939	NC_002008.4	2722	2791	-	77.143	70	70	70
BD	BD_numtassem119	chr24:23251463-23251533	BD_numtassem119_hsp1	chr24	23251463	23251533	NC_002008.4	8539	8609	+	90.141	71	71	71
BD	BD_numtassem120	chr24:30764356-30765065	BD_numtassem120_hsp1	chr24	30764356	30765065	NC_002008.4	3019	3733	-	78.976	710	715	710
BD	BD_numtassem121	chr24:32655109-32655174	BD_numtassem121_hsp1	chr24	32655109	32655174	NC_002008.4	1493	1558	+	87.879	66	66	66
BD	BD_numtassem122	chr24:35917336-35917409	BD_numtassem122_hsp1	chr24	35917336	35917409	NC_002008.4	5011	5086	-	86.842	74	76	74
BD	BD_numtassem123	chr24:45614659-45614725	BD_numtassem123_hsp1	chr24	45614659	45614725	NC_002008.4	10462	10529	-	82.353	67	68	67
BD	BD_numtassem124	chr25:20413428-20413495	BD_numtassem124_hsp1	chr25	20413428	20413495	NC_002008.4	12636	12703	+	83.824	68	68	68
BD	BD_numtassem125	chr25:22271122-22271525	BD_numtassem125_hsp1	chr25	22271122	22271525	NC_002008.4	12089	12493	-	83.21	404	405	404
BD	BD_numtassem126	chr25:22981539-22981573	BD_numtassem126_hsp1	chr25	22981539	22981573	NC_002008.4	5054	5088	-	97.143	35	35	35
BD	BD_numtassem127	chr25:25918647-25918726	BD_numtassem127_hsp1	chr25	25918647	25918726	NC_002008.4	9810	9891	-	84.146	80	82	80
BD	BD_numtassem128	chr25:28895510-28895580	BD_numtassem128_hsp1	chr25	28895510	28895580	NC_002008.4	13482	13554	+	78.667	71	73	71
BD	BD_numtassem129	chr25:40268315-40268357	BD_numtassem129_hsp1	chr25	40268315	40268357	NC_002008.4	15318	15360	-	90.698	43	43	43
BD	BD_numtassem130	chr26:18372259-18372298	BD_numtassem130_hsp1	chr26	18372259	18372298	NC_002008.4	15872	15911	+	95	40	40	40
BD	BD_numtassem131	chr26:22217578-22217631	BD_numtassem131_hsp1	chr26	22217578	22217631	NC_002008.4	16559	16612	-	90.741	54	54	54
BD	BD_numtassem132	chr26:35543525-35543710	BD_numtassem132_hsp1	chr26	35543525	35543710	NC_002008.4	15675	15862	+	80.319	186	188	186
BD	BD_numtassem133	chr27:13843547-13843608	BD_numtassem133_hsp1	chr27	13843547	13843608	NC_002008.4	1455	1517	-	87.302	62	63	62
BD	BD_numtassem134	chr27:37529562-37529626	BD_numtassem134_hsp1	chr27	37529562	37529626	NC_002008.4	3128	3192	-	89.231	65	65	65
BD	BD_numtassem135	chr27:38603534-38606806	BD_numtassem135_hsp1	chr27	38603534	38605045	NC_002008.4	1139	2659	-	86.471	1512	1521	3273
BD	BD_numtassem135	chr27:38603534-38606806	BD_numtassem135_hsp2	chr27	38605136	38605973	NC_002008.4	275	1125	-	86.183	838	851	3273
BD	BD_numtassem135	chr27:38603534-38606806	BD_numtassem135_hsp3	chr27	38605972	38606022	NC_002008.4	181	231	-	88.235	51	51	3273
BD	BD_numtassem135	chr27:38603534-38606806	BD_numtassem135_hsp4	chr27	38606220	38606806	NC_002008.4	16350,1	16727,191	-	69.142	587	569	3273
BD	BD_numtassem136	chr27:40689711-40689773	BD_numtassem136_hsp1	chr27	40689711	40689773	NC_002008.4	1136	1198	-	92.063	63	63	63
BD	BD_numtassem137	chr27:42811565-42811606	BD_numtassem137_hsp1	chr27	42811565	42811606	NC_002008.4	1047	1088	+	92.857	42	42	42
BD	BD_numtassem138	chr28:8470600-8470682	BD_numtassem138_hsp1	chr28	8470600	8470682	NC_002008.4	3831	3913	-	87.952	83	83	83
BD	BD_numtassem139	chr28:30124888-30125987	BD_numtassem139_hsp1	chr28	30124888	30125987	NC_002008.4	8896	10001	+	82.432	1100	1106	1100
BD	BD_numtassem140	chr28:35846038-35846111	BD_numtassem140_hsp1	chr28	35846038	35846111	NC_002008.4	5865	5938	+	87.838	74	74	74
BD	BD_numtassem141	chr29:744371-748631	BD_numtassem141_hsp1	chr29	744371	747561	NC_002008.4	16401,1	16727,2863	-	87.885	3191	3190	4261
BD	BD_numtassem141	chr29:744371-748631	BD_numtassem141_hsp2	chr29	747536	748631	NC_002008.4	15059	16160	-	82.783	1096	1102	4261
BD	BD_numtassem142	chr29:2437020-2437163	BD_numtassem142_hsp1	chr29	2437020	2437163	NC_002008.4	6735	6880	+	70.548	144	146	144
BD	BD_numtassem143	chr29:3063229-3063299	BD_numtassem143_hsp1	chr29	3063229	3063299	NC_002008.4	12538	12608	-	95.775	71	71	71
BD	BD_numtassem144	chr29:30104873-30104942	BD_numtassem144_hsp1	chr29	30104873	30104942	NC_002008.4	14476	14545	-	84.286	70	70	70
BD	BD_numtassem145	chr29:40661519-40662602	BD_numtassem145_hsp1	chr29	40661519	40662602	NC_002008.4	3926	5004	-	82.061	1084	1079	1084
BD	BD_numtassem146	chr3:4032365-4032570	BD_numtassem146_hsp1	chr3	4032365	4032570	NC_002008.4	15387	15584	-	79.426	206	198	206
BD	BD_numtassem147	chr3:8472961-8473042	BD_numtassem147_hsp1	chr3	8472961	8473042	NC_002008.4	11143	11224	+	93.902	82	82	82
BD	BD_numtassem148	chr3:8473037-8473097	BD_numtassem148_hsp1	chr3	8473037	8473097	NC_002008.4	5893	5952	-	88.525	61	60	61
BD	BD_numtassem149	chr3:14082971-14083041	BD_numtassem149_hsp1	chr3	14082971	14083041	NC_002008.4	20	90	+	92.958	71	71	71
BD	BD_numtassem150	chr3:17137390-17139212	BD_numtassem150_hsp1	chr3	17137390	17138128	NC_002008.4	13253	14006	+	78.175	739	754	1823
BD	BD_numtassem150	chr3:17137390-17139212	BD_numtassem150_hsp2	chr3	17138587	17139212	NC_002008.4	13999	14625	+	83.413	626	627	1823
BD	BD_numtassem151	chr3:17139311-17139687	BD_numtassem151_hsp1	chr3	17139311	17139687	NC_002008.4	1	376	+	89.39	377	376	377
BD	BD_numtassem152	chr3:30733777-30733814	BD_numtassem152_hsp1	chr3	30733777	30733814	NC_002008.4	11468	11505	-	92.105	38	38	38
BD	BD_numtassem153	chr3:39164833-39164893	BD_numtassem153_hsp1	chr3	39164833	39164893	NC_002008.4	3567	3627	+	86.885	61	61	61
BD	BD_numtassem154	chr3:43187363-43187952	BD_numtassem154_hsp1	chr3	43187363	43187952	NC_002008.4	1	589	+	85.11	590	589	590
BD	BD_numtassem155	chr3:64347104-64347136	BD_numtassem155_hsp1	chr3	64347104	64347136	NC_002008.4	1291	1323	+	96.97	33	33	33
BD	BD_numtassem156	chr3:66631266-66631727	BD_numtassem156_hsp1	chr3	66631266	66631671	NC_002008.4	15531	15950	-	75.177	406	420	462
BD	BD_numtassem156	chr3:66631266-66631727	BD_numtassem156_hsp2	chr3	66631686	66631727	NC_002008.4	15548	15589	-	90.476	42	42	462
BD	BD_numtassem157	chr30:98717-100725	BD_numtassem157_hsp1	chr30	98717	100725	NC_002008.4	11362	13370	+	92.434	2009	2009	2009
BD	BD_numtassem158	chr30:583954-588581	BD_numtassem158_hsp1	chr30	583954	584922	NC_002008.4	2597	3587	-	67.166	969	991	4628
BD	BD_numtassem158	chr30:583954-588581	BD_numtassem158_hsp2	chr30	584934	585154	NC_002008.4	1711	1935	-	76	221	225	4628
BD	BD_numtassem158	chr30:583954-588581	BD_numtassem158_hsp3	chr30	586524	586873	NC_002008.4	1250	1617	-	71.274	350	368	4628
BD	BD_numtassem158	chr30:583954-588581	BD_numtassem158_hsp4	chr30	587698	588581	NC_002008.4	210	1123	-	70.374	884	914	4628
BD	BD_numtassem159	chr30:3852923-3853070	BD_numtassem159_hsp1	chr30	3852923	3853070	NC_002008.4	6886	7034	+	88.667	148	149	148
BD	BD_numtassem160	chr30:11019777-11019843	BD_numtassem160_hsp1	chr30	11019777	11019843	NC_002008.4	11939	12005	+	83.582	67	67	67
BD	BD_numtassem161	chr30:15247587-15247647	BD_numtassem161_hsp1	chr30	15247587	15247647	NC_002008.4	16097	16165	-	79.71	61	69	61
BD	BD_numtassem162	chr30:25062076-25062167	BD_numtassem162_hsp1	chr30	25062076	25062167	NC_002008.4	1459	1534	-	76.087	92	76	92
BD	BD_numtassem163	chr30:35137281-35137334	BD_numtassem163_hsp1	chr30	35137281	35137334	NC_002008.4	11587	11640	+	90.741	54	54	54
BD	BD_numtassem164	chr31:1755097-1757748	BD_numtassem164_hsp1	chr31	1755097	1757115	NC_002008.4	14139	16169	+	81.411	2019	2031	2652
BD	BD_numtassem164	chr31:1755097-1757748	BD_numtassem164_hsp2	chr31	1757077	1757748	NC_002008.4	16387,1	16727,313	+	76.912	672	654	2652
BD	BD_numtassem165	chr31:31072603-31072658	BD_numtassem165_hsp1	chr31	31072603	31072658	NC_002008.4	1459	1517	+	83.051	56	59	56
BD	BD_numtassem166	chr32:7042171-7042691	BD_numtassem166_hsp1	chr32	7042171	7042344	NC_002008.4	11311	11484	+	82.184	174	174	521
BD	BD_numtassem166	chr32:7042171-7042691	BD_numtassem166_hsp2	chr32	7042390	7042691	NC_002008.4	11470	11773	+	79.935	302	304	521
BD	BD_numtassem167	chr32:11847953-11848016	BD_numtassem167_hsp1	chr32	11847953	11848016	NC_002008.4	12905	12968	+	84.375	64	64	64
BD	BD_numtassem168	chr32:15015683-15015757	BD_numtassem168_hsp1	chr32	15015683	15015757	NC_002008.4	8854	8930	+	84.416	75	77	75
BD	BD_numtassem169	chr32:19456333-19456386	BD_numtassem169_hsp1	chr32	19456333	19456386	NC_002008.4	2465	2518	+	88.889	54	54	54
BD	BD_numtassem170	chr32:24769780-24769888	BD_numtassem170_hsp1	chr32	24769780	24769888	NC_002008.4	7950	8058	+	79.091	109	109	109
BD	BD_numtassem171	chr33:12019704-12019818	BD_numtassem171_hsp1	chr33	12019704	12019756	NC_002008.4	2590	2643	+	90.741	53	54	115
BD	BD_numtassem171	chr33:12019704-12019818	BD_numtassem171_hsp2	chr33	12019753	12019818	NC_002008.4	3793	3858	+	100	66	66	115
BD	BD_numtassem172	chr33:12019818-12019880	BD_numtassem172_hsp1	chr33	12019818	12019880	NC_002008.4	237	299	+	98.413	63	63	63
BD	BD_numtassem173	chr33:12019874-12019952	BD_numtassem173_hsp1	chr33	12019874	12019952	NC_002008.4	148	227	-	96.25	79	80	79
BD	BD_numtassem174	chr33:28508142-28508208	BD_numtassem174_hsp1	chr33	28508142	28508208	NC_002008.4	6948	7014	+	88.235	67	67	67
BD	BD_numtassem175	chr33:31206787-31208813	BD_numtassem175_hsp1	chr33	31206787	31207018	NC_002008.4	13104	13345	+	67.769	232	242	2027
BD	BD_numtassem175	chr33:31206787-31208813	BD_numtassem175_hsp2	chr33	31207066	31208813	NC_002008.4	13658	15507	+	66.935	1748	1850	2027
BD	BD_numtassem176	chr34:8409302-8409746	BD_numtassem176_hsp1	chr34	8409302	8409746	NC_002008.4	9606	10052	-	81.292	445	447	445
BD	BD_numtassem177	chr34:12328090-12333808	BD_numtassem177_hsp1	chr34	12328090	12328295	NC_002008.4	5052	5256	+	87.864	206	205	5719
BD	BD_numtassem177	chr34:12328090-12333808	BD_numtassem177_hsp2	chr34	12328387	12333808	NC_002008.4	5264	10724	+	82.971	5422	5461	5719
BD	BD_numtassem178	chr34:12487037-12493230	BD_numtassem178_hsp1	chr34	12487037	12487984	NC_002008.4	4311	5256	+	83.351	948	946	6194
BD	BD_numtassem178	chr34:12487037-12493230	BD_numtassem178_hsp2	chr34	12488077	12493230	NC_002008.4	5264	10428	+	83.388	5154	5165	6194
BD	BD_numtassem179	chr34:12548756-12553766	BD_numtassem179_hsp1	chr34	12548756	12553766	NC_002008.4	10446	15458	-	82.937	5011	5013	5011
BD	BD_numtassem180	chr34:31861621-31862629	BD_numtassem180_hsp1	chr34	31861621	31862629	NC_002008.4	11442	12451	-	84.57	1009	1010	1009
BD	BD_numtassem181	chr34:36561939-36562277	BD_numtassem181_hsp1	chr34	36561939	36562277	NC_002008.4	14311	14650	+	81.525	339	340	339
BD	BD_numtassem182	chr34:40605590-40605646	BD_numtassem182_hsp1	chr34	40605590	40605646	NC_002008.4	5059	5115	+	87.931	57	57	57
BD	BD_numtassem183	chr35:4205031-4205091	BD_numtassem183_hsp1	chr35	4205031	4205091	NC_002008.4	10760	10820	+	83.607	61	61	61
BD	BD_numtassem184	chr35:8803153-8803210	BD_numtassem184_hsp1	chr35	8803153	8803210	NC_002008.4	1487	1544	-	100	58	58	58
BD	BD_numtassem185	chr35:14289832-14290044	BD_numtassem185_hsp1	chr35	14289832	14290044	NC_002008.4	11405	11618	-	74.537	213	214	213
BD	BD_numtassem186	chr36:25633227-25633300	BD_numtassem186_hsp1	chr36	25633227	25633300	NC_002008.4	9834	9908	-	86.667	74	75	74
BD	BD_numtassem187	chr37:1259017-1259119	BD_numtassem187_hsp1	chr37	1259017	1259119	NC_002008.4	6548	6651	+	81.731	103	104	103
BD	BD_numtassem188	chr38:5883344-5883425	BD_numtassem188_hsp1	chr38	5883344	5883425	NC_002008.4	3200	3281	+	87.805	82	82	82
BD	BD_numtassem189	chr38:7746116-7748410	BD_numtassem189_hsp1	chr38	7746116	7747622	NC_002008.4	13928	15450	-	67.473	1507	1523	2295
BD	BD_numtassem189	chr38:7746116-7748410	BD_numtassem189_hsp2	chr38	7748207	7748410	NC_002008.4	13110	13314	-	70.732	204	205	2295
BD	BD_numtassem190	chr38:17209666-17209737	BD_numtassem190_hsp1	chr38	17209666	17209737	NC_002008.4	1188	1259	-	100	72	72	72
BD	BD_numtassem191	chr4:5801420-5801546	BD_numtassem191_hsp1	chr4	5801420	5801546	NC_002008.4	10759	10886	+	80.769	127	128	127
BD	BD_numtassem192	chr4:10783484-10783639	BD_numtassem192_hsp1	chr4	10783484	10783639	NC_002008.4	5119	5276	+	84.81	156	158	156
BD	BD_numtassem193	chr4:12108196-12108241	BD_numtassem193_hsp1	chr4	12108196	12108241	NC_002008.4	11950	11995	+	86.957	46	46	46
BD	BD_numtassem194	chr4:18089377-18089438	BD_numtassem194_hsp1	chr4	18089377	18089438	NC_002008.4	3215	3276	+	80.645	62	62	62
BD	BD_numtassem195	chr4:81099482-81099613	BD_numtassem195_hsp1	chr4	81099482	81099613	NC_002008.4	4837	4968	+	71.97	132	132	132
BD	BD_numtassem196	chr4:86482835-86483347	BD_numtassem196_hsp1	chr4	86482835	86483347	NC_002008.4	14046	14568	+	82.6	513	523	513
BD	BD_numtassem197	chr4:87631643-87631714	BD_numtassem197_hsp1	chr4	87631643	87631714	NC_002008.4	6224	6295	-	93.056	72	72	72
BD	BD_numtassem198	chr4:87631716-87631792	BD_numtassem198_hsp1	chr4	87631716	87631792	NC_002008.4	10612	10688	-	96.104	77	77	77
BD	BD_numtassem199	chr5:37779153-37779233	BD_numtassem199_hsp1	chr5	37779153	37779233	NC_002008.4	3187	3265	-	76.543	81	79	81
BD	BD_numtassem200	chr5:58229608-58229809	BD_numtassem200_hsp1	chr5	58229608	58229780	NC_002008.4	16252	16428	+	69.399	173	177	202
BD	BD_numtassem200	chr5:58229608-58229809	BD_numtassem200_hsp2	chr5	58229608	58229809	NC_002008.4	16192	16389	+	68.095	202	198	202
BD	BD_numtassem201	chr5:84175007-84175144	BD_numtassem201_hsp1	chr5	84175007	84175144	NC_002008.4	4996	5135	+	87.143	138	140	138
BD	BD_numtassem202	chr6:565968-567425	BD_numtassem202_hsp1	chr6	565968	567425	NC_002008.4	4874	6342	+	84.568	1458	1469	1458
BD	BD_numtassem203	chr6:24677550-24681404	BD_numtassem203_hsp1	chr6	24677550	24677944	NC_002008.4	8122	8517	-	72.111	395	396	3855
BD	BD_numtassem203	chr6:24677550-24681404	BD_numtassem203_hsp2	chr6	24678175	24678535	NC_002008.4	7770	8138	-	69.737	361	369	3855
BD	BD_numtassem203	chr6:24677550-24681404	BD_numtassem203_hsp3	chr6	24678714	24681404	NC_002008.4	5069	7783	-	74.188	2691	2715	3855
BD	BD_numtassem204	chr6:31056171-31056243	BD_numtassem204_hsp1	chr6	31056171	31056243	NC_002008.4	15801	15873	+	95.89	73	73	73
BD	BD_numtassem205	chr6:32483908-32484586	BD_numtassem205_hsp1	chr6	32483908	32484586	NC_002008.4	8332	9011	+	79.209	679	680	679
BD	BD_numtassem206	chr6:60185105-60185168	BD_numtassem206_hsp1	chr6	60185105	60185168	NC_002008.4	6710	6773	-	79.688	64	64	64
BD	BD_numtassem207	chr6:68329096-68331822	BD_numtassem207_hsp1	chr6	68329096	68330916	NC_002008.4	14306	16159	+	74.047	1821	1854	2727
BD	BD_numtassem207	chr6:68329096-68331822	BD_numtassem207_hsp2	chr6	68330917	68331822	NC_002008.4	13242	14138	+	79.67	906	897	2727
BD	BD_numtassem208	chr6:71002026-71002171	BD_numtassem208_hsp1	chr6	71002026	71002171	NC_002008.4	8072	8217	-	86.301	146	146	146
BD	BD_numtassem209	chr6:71250247-71250328	BD_numtassem209_hsp1	chr6	71250247	71250328	NC_002008.4	13843	13923	+	85.366	82	81	82
BD	BD_numtassem210	chr7:9884630-9884673	BD_numtassem210_hsp1	chr7	9884630	9884673	NC_002008.4	2689	2732	+	93.182	44	44	44
BD	BD_numtassem211	chr7:10339204-10339261	BD_numtassem211_hsp1	chr7	10339204	10339261	NC_002008.4	4521	4578	+	82.759	58	58	58
BD	BD_numtassem212	chr7:19893779-19901356	BD_numtassem212_hsp1	chr7	19893779	19894532	NC_002008.4	4309	5092	+	69.027	754	784	7578
BD	BD_numtassem212	chr7:19893779-19901356	BD_numtassem212_hsp2	chr7	19894737	19894843	NC_002008.4	5074	5179	+	82.243	107	106	7578
BD	BD_numtassem212	chr7:19893779-19901356	BD_numtassem212_hsp3	chr7	19894894	19896653	NC_002008.4	6321	8134	+	68.235	1760	1814	7578
BD	BD_numtassem212	chr7:19893779-19901356	BD_numtassem212_hsp4	chr7	19896862	19901356	NC_002008.4	8152	12853	+	66.953	4495	4702	7578
BD	BD_numtassem213	chr7:21228696-21228767	BD_numtassem213_hsp1	chr7	21228696	21228767	NC_002008.4	13800	13871	+	79.167	72	72	72
BD	BD_numtassem214	chr7:22448492-22448570	BD_numtassem214_hsp1	chr7	22448492	22448570	NC_002008.4	1	78	+	86.076	79	78	79
BD	BD_numtassem215	chr7:27591079-27598924	BD_numtassem215_hsp1	chr7	27591079	27591956	NC_002008.4	5232	6174	-	67.715	878	943	7846
BD	BD_numtassem215	chr7:27591079-27598924	BD_numtassem215_hsp2	chr7	27592000	27595310	NC_002008.4	1715	5112	-	68.382	3311	3398	7846
BD	BD_numtassem215	chr7:27591079-27598924	BD_numtassem215_hsp3	chr7	27595620	27596144	NC_002008.4	1078	1609	-	70.95	525	532	7846
BD	BD_numtassem215	chr7:27591079-27598924	BD_numtassem215_hsp4	chr7	27596590	27597544	NC_002008.4	16727,1	16727,982	-	70.916	955	983	7846
BD	BD_numtassem215	chr7:27591079-27598924	BD_numtassem215_hsp5	chr7	27598019	27598272	NC_002008.4	15680	15936	-	73.384	254	257	7846
BD	BD_numtassem215	chr7:27591079-27598924	BD_numtassem215_hsp6	chr7	27598656	27598924	NC_002008.4	15186	15457	-	72.857	269	272	7846
BD	BD_numtassem216	chr7:47127869-47130345	BD_numtassem216_hsp1	chr7	47127869	47129774	NC_002008.4	16388,1	16727,1544	-	84.615	1906	1884	2477
BD	BD_numtassem216	chr7:47127869-47130345	BD_numtassem216_hsp2	chr7	47129731	47130345	NC_002008.4	15566	16185	-	82.677	615	620	2477
BD	BD_numtassem217	chr7:47630905-47631174	BD_numtassem217_hsp1	chr7	47630905	47631174	NC_002008.4	4685	4957	+	85.401	270	273	270
BD	BD_numtassem218	chr7:56429503-56429539	BD_numtassem218_hsp1	chr7	56429503	56429539	NC_002008.4	5043	5079	-	97.297	37	37	37
BD	BD_numtassem219	chr7:76629313-76630208	BD_numtassem219_hsp1	chr7	76629313	76630208	NC_002008.4	1455	2355	+	87.458	896	901	896
BD	BD_numtassem220	chr8:17391540-17391589	BD_numtassem220_hsp1	chr8	17391540	17391589	NC_002008.4	9060	9109	-	88	50	50	50
BD	BD_numtassem221	chr8:28064506-28064581	BD_numtassem221_hsp1	chr8	28064506	28064581	NC_002008.4	10451	10526	+	78.947	76	76	76
BD	BD_numtassem222	chr8:38221306-38221349	BD_numtassem222_hsp1	chr8	38221306	38221349	NC_002008.4	7734	7777	-	95.455	44	44	44
BD	BD_numtassem223	chr8:56436467-56436498	BD_numtassem223_hsp1	chr8	56436467	56436498	NC_002008.4	844	875	-	100	32	32	32
BD	BD_numtassem224	chr8:57736196-57740414	BD_numtassem224_hsp1	chr8	57736196	57740414	NC_002008.4	4194	8437	-	78.994	4219	4244	4219
BD	BD_numtassem225	chr8:58481039-58481522	BD_numtassem225_hsp1	chr8	58481039	58481522	NC_002008.4	7223	7708	-	77.301	484	486	484
BD	BD_numtassem226	chr8:60398196-60398385	BD_numtassem226_hsp1	chr8	60398196	60398385	NC_002008.4	15212	15401	+	75.916	190	190	190
BD	BD_numtassem227	chr9:7326581-7326659	BD_numtassem227_hsp1	chr9	7326581	7326659	NC_002008.4	14675	14753	+	94.937	79	79	79
BD	BD_numtassem228	chr9:12896876-12896950	BD_numtassem228_hsp1	chr9	12896876	12896950	NC_002008.4	16073	16147	-	93.333	75	75	75
BD	BD_numtassem229	chr9:29266540-29266606	BD_numtassem229_hsp1	chr9	29266540	29266606	NC_002008.4	9349	9417	-	78.261	67	69	67
BD	BD_numtassem230	chrX:2686239-2686297	BD_numtassem230_hsp1	chrX	2686239	2686297	NC_002008.4	3778	3843	-	83.333	59	66	59
BD	BD_numtassem231	chrX:6006965-6007009	BD_numtassem231_hsp1	chrX	6006965	6007009	NC_002008.4	3979	4023	+	91.111	45	45	45
BD	BD_numtassem232	chrX:18905513-18905583	BD_numtassem232_hsp1	chrX	18905513	18905583	NC_002008.4	11644	11714	+	87.5	71	71	71
BD	BD_numtassem233	chrX:28799691-28801396	BD_numtassem233_hsp1	chrX	28799691	28801396	NC_002008.4	12975	14679	-	82.5	1706	1705	1706
BD	BD_numtassem234	chrX:60126120-60126150	BD_numtassem234_hsp1	chrX	60126120	60126150	NC_002008.4	9643	9673	-	100	31	31	31
BD	BD_numtassem235	chrX:66124941-66131415	BD_numtassem235_hsp1	chrX	66124941	66125658	NC_002008.4	9800	10529	-	71.293	718	730	6475
BD	BD_numtassem235	chrX:66124941-66131415	BD_numtassem235_hsp2	chrX	66125739	66127062	NC_002008.4	6828	8197	-	69.136	1324	1370	6475
BD	BD_numtassem235	chrX:66124941-66131415	BD_numtassem235_hsp3	chrX	66127616	66129427	NC_002008.4	4843	6659	-	71.987	1812	1817	6475
BD	BD_numtassem235	chrX:66124941-66131415	BD_numtassem235_hsp4	chrX	66129665	66129747	NC_002008.4	4716	4795	-	77.381	83	80	6475
BD	BD_numtassem235	chrX:66124941-66131415	BD_numtassem235_hsp5	chrX	66130849	66131415	NC_002008.4	4168	4743	-	66.323	567	576	6475
BD	BD_numtassem236	chrX:87274326-87278977	BD_numtassem236_hsp1	chrX	87274326	87277847	NC_002008.4	167	3696	-	86.41	3522	3530	4652
BD	BD_numtassem236	chrX:87274326-87278977	BD_numtassem236_hsp2	chrX	87278464	87278977	NC_002008.4	16388,1	16727,173	-	75.425	514	513	4652
BD	BD_numtassem237	chrX:90698451-90702523	BD_numtassem237_hsp1	chrX	90698451	90698997	NC_002008.4	16348,1	16727,158	+	73.145	547	538	4073
BD	BD_numtassem237	chrX:90698451-90702523	BD_numtassem237_hsp2	chrX	90699215	90702523	NC_002008.4	180	3399	+	83.568	3309	3220	4073
BD	BD_numtassem238	chrX:92194244-92198982	BD_numtassem238_hsp1	chrX	92194244	92194533	NC_002008.4	3901	4188	-	82.414	290	288	4739
BD	BD_numtassem238	chrX:92194244-92198982	BD_numtassem238_hsp2	chrX	92194712	92198982	NC_002008.4	16371,1	16727,3915	-	85.711	4271	4272	4739
BD	BD_numtassem239	chrX:104236096-104236412	BD_numtassem239_hsp1	chrX	104236096	104236412	NC_002008.4	8540	8861	+	75.385	317	322	317
BD	BD_numtassem240	chrX:113243688-113244239	BD_numtassem240_hsp1	chrX	113243688	113244239	NC_002008.4	10562	11143	-	68.954	552	582	552
OD	OD_numtassem1	chr1:72681184-72681256	OD_numtassem1_hsp1	chr1	72681184	72681256	NC_002008.4	3761	3833	-	100	73	73	73
OD	OD_numtassem2	chr1:73161127-73161189	OD_numtassem2_hsp1	chr1	73161127	73161189	NC_002008.4	5043	5105	+	90.476	63	63	63
OD	OD_numtassem3	chr1:74721977-74722042	OD_numtassem3_hsp1	chr1	74721977	74722042	NC_002008.4	7357	7422	-	86.364	66	66	66
OD	OD_numtassem4	chr1:77931342-77932841	OD_numtassem4_hsp1	chr1	77931342	77932841	NC_002008.4	360	1864	-	87.831	1500	1505	1500
OD	OD_numtassem5	chr1:84679168-84679268	OD_numtassem5_hsp1	chr1	84679168	84679268	NC_002008.4	6720	6820	+	76.238	101	101	101
OD	OD_numtassem6	chr1:84679275-84679331	OD_numtassem6_hsp1	chr1	84679275	84679331	NC_002008.4	2653	2708	+	82.456	57	56	57
OD	OD_numtassem7	chr1:92299319-92299871	OD_numtassem7_hsp1	chr1	92299319	92299871	NC_002008.4	5325	5878	+	84.657	553	554	553
OD	OD_numtassem8	chr1:93609176-93609814	OD_numtassem8_hsp1	chr1	93609176	93609814	NC_002008.4	16382,1	16727,287	-	79.205	639	633	639
OD	OD_numtassem9	chr1:99505500-99505670	OD_numtassem9_hsp1	chr1	99505500	99505670	NC_002008.4	10316	10495	-	76.111	171	180	171
OD	OD_numtassem10	chr1:99770381-99775774	OD_numtassem10_hsp1	chr1	99770381	99771619	NC_002008.4	7679	8936	+	78.295	1239	1258	5394
OD	OD_numtassem10	chr1:99770381-99775774	OD_numtassem10_hsp2	chr1	99771783	99773488	NC_002008.4	8921	10658	+	79.104	1706	1738	5394
OD	OD_numtassem10	chr1:99770381-99775774	OD_numtassem10_hsp3	chr1	99773682	99774525	NC_002008.4	10693	11537	+	82.645	844	845	5394
OD	OD_numtassem10	chr1:99770381-99775774	OD_numtassem10_hsp4	chr1	99774714	99775270	NC_002008.4	11524	12094	+	78.809	557	571	5394
OD	OD_numtassem10	chr1:99770381-99775774	OD_numtassem10_hsp5	chr1	99775547	99775774	NC_002008.4	12126	12356	+	81.385	228	231	5394
OD	OD_numtassem11	chr10:1181516-1181657	OD_numtassem11_hsp1	chr10	1181516	1181657	NC_002008.4	7749	7895	+	72.297	142	147	142
OD	OD_numtassem12	chr10:4141859-4141923	OD_numtassem12_hsp1	chr10	4141859	4141923	NC_002008.4	2494	2558	+	86.154	65	65	65
OD	OD_numtassem13	chr10:9894111-9894282	OD_numtassem13_hsp1	chr10	9894111	9894282	NC_002008.4	9781	9951	+	86.705	172	171	172
OD	OD_numtassem14	chr10:15856417-15856756	OD_numtassem14_hsp1	chr10	15856417	15856756	NC_002008.4	7472	7811	+	95.294	340	340	340
OD	OD_numtassem15	chr10:19335635-19335702	OD_numtassem15_hsp1	chr10	19335635	19335702	NC_002008.4	15295	15362	+	88.235	68	68	68
OD	OD_numtassem16	chr10:38364247-38364293	OD_numtassem16_hsp1	chr10	38364247	38364293	NC_002008.4	11456	11502	+	91.489	47	47	47
OD	OD_numtassem17	chr10:41944547-41944618	OD_numtassem17_hsp1	chr10	41944547	41944618	NC_002008.4	6569	6640	-	88.889	72	72	72
OD	OD_numtassem18	chr10:62367239-62370093	OD_numtassem18_hsp1	chr10	62367239	62367973	NC_002008.4	12018	12762	-	70.199	735	745	2855
OD	OD_numtassem18	chr10:62367239-62370093	OD_numtassem18_hsp2	chr10	62368178	62368479	NC_002008.4	11702	12034	-	68.639	302	333	2855
OD	OD_numtassem18	chr10:62367239-62370093	OD_numtassem18_hsp3	chr10	62368675	62370093	NC_002008.4	10260	11713	-	71.896	1419	1454	2855
OD	OD_numtassem19	chr10:69818232-69824376	OD_numtassem19_hsp1	chr10	69818232	69819631	NC_002008.4	14173	15576	-	83.604	1400	1404	6145
OD	OD_numtassem19	chr10:69818232-69824376	OD_numtassem19_hsp2	chr10	69819822	69824376	NC_002008.4	9641	14184	-	83.738	4555	4544	6145
OD	OD_numtassem20	chr11:6497644-6497712	OD_numtassem20_hsp1	chr11	6497644	6497712	NC_002008.4	135	203	-	87.143	69	69	69
OD	OD_numtassem21	chr11:43981930-43982177	OD_numtassem21_hsp1	chr11	43981930	43982177	NC_002008.4	5338	5585	-	81.452	248	248	248
OD	OD_numtassem22	chr11:48573764-48573970	OD_numtassem22_hsp1	chr11	48573764	48573970	NC_002008.4	1428	1638	+	71.831	207	211	207
OD	OD_numtassem23	chr11:51191712-51191765	OD_numtassem23_hsp1	chr11	51191712	51191765	NC_002008.4	1460	1513	-	100	54	54	54
OD	OD_numtassem24	chr11:63600595-63600764	OD_numtassem24_hsp1	chr11	63600595	63600764	NC_002008.4	11133	11306	-	81.034	170	174	170
OD	OD_numtassem25	chr11:67141122-67157700	OD_numtassem25_hsp1	chr11	67141122	67144213	NC_002008.4	3515	6611	-	83.553	3092	3097	16579
OD	OD_numtassem25	chr11:67141122-67157700	OD_numtassem25_hsp2	chr11	67144226	67147991	NC_002008.4	16397,1	16727,3387	-	85.612	3766	3718	16579
OD	OD_numtassem25	chr11:67141122-67157700	OD_numtassem25_hsp3	chr11	67147958	67148704	NC_002008.4	15431	16166	-	78.01	747	736	16579
OD	OD_numtassem25	chr11:67141122-67157700	OD_numtassem25_hsp4	chr11	67148928	67152617	NC_002008.4	11697	15445	-	81.3	3690	3749	16579
OD	OD_numtassem25	chr11:67141122-67157700	OD_numtassem25_hsp5	chr11	67152809	67157700	NC_002008.4	6841	11706	-	80.985	4892	4866	16579
OD	OD_numtassem26	chr11:69274201-69274299	OD_numtassem26_hsp1	chr11	69274201	69274299	NC_002008.4	9343	9440	-	84.848	99	98	99
OD	OD_numtassem27	chr12:19014343-19014372	OD_numtassem27_hsp1	chr12	19014343	19014372	NC_002008.4	14120	14149	+	100	30	30	30
OD	OD_numtassem28	chr12:22220059-22220119	OD_numtassem28_hsp1	chr12	22220059	22220119	NC_002008.4	978	1038	-	91.803	61	61	61
OD	OD_numtassem29	chr12:38476930-38477189	OD_numtassem29_hsp1	chr12	38476930	38477189	NC_002008.4	13462	13719	-	71.538	260	258	260
OD	OD_numtassem30	chr12:47198159-47198230	OD_numtassem30_hsp1	chr12	47198159	47198230	NC_002008.4	12822	12893	-	79.167	72	72	72
OD	OD_numtassem31	chr12:62254528-62254997	OD_numtassem31_hsp1	chr12	62254528	62254997	NC_002008.4	15531	16001	-	83.75	470	471	470
OD	OD_numtassem32	chr12:62817496-62826638	OD_numtassem32_hsp1	chr12	62817496	62820326	NC_002008.4	8103	10977	-	67.959	2831	2875	9143
OD	OD_numtassem32	chr12:62817496-62826638	OD_numtassem32_hsp2	chr12	62821072	62823269	NC_002008.4	5440	7704	-	68.615	2198	2265	9143
OD	OD_numtassem32	chr12:62817496-62826638	OD_numtassem32_hsp3	chr12	62823454	62826638	NC_002008.4	2235	5452	-	69.4	3185	3218	9143
OD	OD_numtassem33	chr12:63793439-63794545	OD_numtassem33_hsp1	chr12	63793439	63794545	NC_002008.4	6183	7362	-	66.359	1107	1180	1107
OD	OD_numtassem34	chr12:71065717-71066245	OD_numtassem34_hsp1	chr12	71065717	71066245	NC_002008.4	6648	7177	+	87.736	529	530	529
OD	OD_numtassem35	chr13:4796041-4796074	OD_numtassem35_hsp1	chr13	4796041	4796074	NC_002008.4	5065	5098	-	100	34	34	34
OD	OD_numtassem36	chr13:10959011-10959082	OD_numtassem36_hsp1	chr13	10959011	10959082	NC_002008.4	10719	10790	+	87.5	72	72	72
OD	OD_numtassem37	chr13:24804251-24804294	OD_numtassem37_hsp1	chr13	24804251	24804294	NC_002008.4	9454	9497	+	100	44	44	44
OD	OD_numtassem38	chr13:27804744-27804834	OD_numtassem38_hsp1	chr13	27804744	27804834	NC_002008.4	14216	14299	-	76.923	91	84	91
OD	OD_numtassem39	chr13:43083875-43083939	OD_numtassem39_hsp1	chr13	43083875	43083939	NC_002008.4	14050	14114	-	80	65	65	65
OD	OD_numtassem40	chr13:45491073-45491466	OD_numtassem40_hsp1	chr13	45491073	45491466	NC_002008.4	13334	13728	-	78.481	394	395	394
OD	OD_numtassem41	chr13:55863336-55863390	OD_numtassem41_hsp1	chr13	55863336	55863390	NC_002008.4	4432	4486	-	83.636	55	55	55
OD	OD_numtassem42	chr13:57318499-57318565	OD_numtassem42_hsp1	chr13	57318499	57318565	NC_002008.4	7116	7182	-	94.03	67	67	67
OD	OD_numtassem43	chr13:58613035-58613098	OD_numtassem43_hsp1	chr13	58613035	58613098	NC_002008.4	9630	9693	+	84.375	64	64	64
OD	OD_numtassem44	chr13:62580993-62581060	OD_numtassem44_hsp1	chr13	62580993	62581060	NC_002008.4	8091	8158	-	85.294	68	68	68
OD	OD_numtassem45	chr13:62581058-62581117	OD_numtassem45_hsp1	chr13	62581058	62581117	NC_002008.4	5040	5100	+	88.525	60	61	60
OD	OD_numtassem46	chr13:63811836-63811945	OD_numtassem46_hsp1	chr13	63811836	63811945	NC_002008.4	7576	7685	+	96.364	110	110	110
OD	OD_numtassem47	chr14:17096814-17097314	OD_numtassem47_hsp1	chr14	17096814	17097314	NC_002008.4	10351	10852	-	79.125	501	502	501
OD	OD_numtassem48	chr14:49403363-49404815	OD_numtassem48_hsp1	chr14	49403363	49403442	NC_002008.4	14981	15060	-	81.25	80	80	1453
OD	OD_numtassem48	chr14:49403363-49404815	OD_numtassem48_hsp2	chr14	49404289	49404815	NC_002008.4	14532	15060	-	81.767	527	529	1453
OD	OD_numtassem49	chr14:50921461-50921512	OD_numtassem49_hsp1	chr14	50921461	50921512	NC_002008.4	5962	6013	+	84.615	52	52	52
OD	OD_numtassem50	chr14:57272000-57272172	OD_numtassem50_hsp1	chr14	57272000	57272172	NC_002008.4	360	532	+	73.563	173	173	173
OD	OD_numtassem51	chr15:8287350-8287496	OD_numtassem51_hsp1	chr15	8287350	8287496	NC_002008.4	1378	1512	-	76.159	147	135	147
OD	OD_numtassem52	chr15:12056620-12056793	OD_numtassem52_hsp1	chr15	12056620	12056793	NC_002008.4	12825	12999	-	98.286	174	175	174
OD	OD_numtassem53	chr15:13811531-13820039	OD_numtassem53_hsp1	chr15	13811531	13812002	NC_002008.4	6159	6629	-	85.805	472	471	8509
OD	OD_numtassem53	chr15:13811531-13820039	OD_numtassem53_hsp2	chr15	13812185	13816262	NC_002008.4	2081	6174	-	85.258	4078	4094	8509
OD	OD_numtassem53	chr15:13811531-13820039	OD_numtassem53_hsp3	chr15	13816303	13818720	NC_002008.4	16398,1	16727,2094	-	87.387	2418	2424	8509
OD	OD_numtassem53	chr15:13811531-13820039	OD_numtassem53_hsp4	chr15	13818687	13820039	NC_002008.4	14835	16175	-	82.516	1353	1341	8509
OD	OD_numtassem54	chr15:41277591-41277655	OD_numtassem54_hsp1	chr15	41277591	41277655	NC_002008.4	13482	13546	+	89.231	65	65	65
OD	OD_numtassem55	chr15:48876942-48877495	OD_numtassem55_hsp1	chr15	48876942	48877495	NC_002008.4	15532	16139	+	73.667	554	608	554
OD	OD_numtassem56	chr15:48944382-48944578	OD_numtassem56_hsp1	chr15	48944382	48944578	NC_002008.4	12528	12721	+	73.367	197	194	197
OD	OD_numtassem57	chr15:51729537-51730754	OD_numtassem57_hsp1	chr15	51729537	51730644	NC_002008.4	8561	9664	-	80.523	1108	1104	1218
OD	OD_numtassem57	chr15:51729537-51730754	OD_numtassem57_hsp2	chr15	51730656	51730754	NC_002008.4	7618	7716	-	79.798	99	99	1218
OD	OD_numtassem58	chr15:51730758-51734493	OD_numtassem58_hsp1	chr15	51730758	51732920	NC_002008.4	13301	15458	+	79.945	2163	2158	3736
OD	OD_numtassem58	chr15:51730758-51734493	OD_numtassem58_hsp2	chr15	51733098	51733541	NC_002008.4	15532	15970	+	78.913	444	439	3736
OD	OD_numtassem58	chr15:51730758-51734493	OD_numtassem58_hsp3	chr15	51733547	51733654	NC_002008.4	16024	16130	+	76.364	108	107	3736
OD	OD_numtassem58	chr15:51730758-51734493	OD_numtassem58_hsp4	chr15	51733841	51734493	NC_002008.4	16409,1	16727,318	+	75.186	653	637	3736
OD	OD_numtassem59	chr15:57976814-57976859	OD_numtassem59_hsp1	chr15	57976814	57976859	NC_002008.4	9439	9484	-	97.826	46	46	46
OD	OD_numtassem60	chr16:6091602-6094038	OD_numtassem60_hsp1	chr16	6091602	6092920	NC_002008.4	14527	15837	-	81.057	1319	1311	2437
OD	OD_numtassem60	chr16:6091602-6094038	OD_numtassem60_hsp2	chr16	6093125	6094038	NC_002008.4	13616	14533	-	85.065	914	918	2437
OD	OD_numtassem61	chr16:6094040-6097524	OD_numtassem61_hsp1	chr16	6094040	6097524	NC_002008.4	3110	6593	-	84.67	3485	3484	3485
OD	OD_numtassem62	chr16:7132167-7132246	OD_numtassem62_hsp1	chr16	7132167	7132246	NC_002008.4	6972	7050	-	80	80	79	80
OD	OD_numtassem63	chr16:8320373-8320440	OD_numtassem63_hsp1	chr16	8320373	8320440	NC_002008.4	8065	8135	-	77.465	68	71	68
OD	OD_numtassem64	chr16:10831379-10831430	OD_numtassem64_hsp1	chr16	10831379	10831430	NC_002008.4	12334	12385	-	86.538	52	52	52
OD	OD_numtassem65	chr16:26956946-26957079	OD_numtassem65_hsp1	chr16	26956946	26957079	NC_002008.4	13	147	-	72.059	134	135	134
OD	OD_numtassem66	chr16:28432776-28432834	OD_numtassem66_hsp1	chr16	28432776	28432834	NC_002008.4	15526	15584	+	88.136	59	59	59
OD	OD_numtassem67	chr16:52360835-52360896	OD_numtassem67_hsp1	chr16	52360835	52360896	NC_002008.4	2061	2122	-	85.484	62	62	62
OD	OD_numtassem68	chr17:6988826-6988896	OD_numtassem68_hsp1	chr17	6988826	6988896	NC_002008.4	13115	13188	+	90.541	71	74	71
OD	OD_numtassem69	chr17:27674799-27674897	OD_numtassem69_hsp1	chr17	27674799	27674897	NC_002008.4	2549	2647	+	94.949	99	99	99
OD	OD_numtassem70	chr17:42526559-42527583	OD_numtassem70_hsp1	chr17	42526559	42527583	NC_002008.4	10166	11207	-	80.038	1025	1042	1025
OD	OD_numtassem71	chr17:53178147-53178846	OD_numtassem71_hsp1	chr17	53178147	53178846	NC_002008.4	4329	5028	-	84.451	700	700	700
OD	OD_numtassem72	chr17:56842803-56842875	OD_numtassem72_hsp1	chr17	56842803	56842875	NC_002008.4	5160	5232	+	98.63	73	73	73
OD	OD_numtassem73	chr17:59177470-59180336	OD_numtassem73_hsp1	chr17	59177470	59180336	NC_002008.4	5188	8058	-	85.491	2867	2871	2867
OD	OD_numtassem74	chr17:60714275-60714410	OD_numtassem74_hsp1	chr17	60714275	60714410	NC_002008.4	1123	1258	+	99.265	136	136	136
OD	OD_numtassem75	chr17:64097090-64097159	OD_numtassem75_hsp1	chr17	64097090	64097159	NC_002008.4	3765	3833	-	81.429	70	69	70
OD	OD_numtassem76	chr18:31247924-31248399	OD_numtassem76_hsp1	chr18	31247924	31248399	NC_002008.4	2015	2518	-	70.138	476	504	476
OD	OD_numtassem77	chr18:31487679-31494863	OD_numtassem77_hsp1	chr18	31487679	31488349	NC_002008.4	11554	12250	+	70.522	671	697	7185
OD	OD_numtassem77	chr18:31487679-31494863	OD_numtassem77_hsp2	chr18	31488597	31488962	NC_002008.4	12539	12921	+	68.312	366	383	7185
OD	OD_numtassem77	chr18:31487679-31494863	OD_numtassem77_hsp3	chr18	31489165	31489730	NC_002008.4	12930	13501	+	67.406	566	572	7185
OD	OD_numtassem77	chr18:31487679-31494863	OD_numtassem77_hsp4	chr18	31490237	31490263	NC_002008.4	14116	14142	+	92.593	27	27	7185
OD	OD_numtassem77	chr18:31487679-31494863	OD_numtassem77_hsp5	chr18	31490303	31490774	NC_002008.4	14146	14629	+	68.776	472	484	7185
OD	OD_numtassem77	chr18:31487679-31494863	OD_numtassem77_hsp6	chr18	31490812	31490880	NC_002008.4	15850	15918	+	85.507	69	69	7185
OD	OD_numtassem77	chr18:31487679-31494863	OD_numtassem77_hsp7	chr18	31491477	31492583	NC_002008.4	1	1072	+	70.348	1107	1072	7185
OD	OD_numtassem77	chr18:31487679-31494863	OD_numtassem77_hsp8	chr18	31492649	31494261	NC_002008.4	1711	3422	+	65.4	1613	1712	7185
OD	OD_numtassem77	chr18:31487679-31494863	OD_numtassem77_hsp9	chr18	31494591	31494863	NC_002008.4	3611	3899	+	75.779	273	289	7185
OD	OD_numtassem78	chr18:49766011-49766182	OD_numtassem78_hsp1	chr18	49766011	49766182	NC_002008.4	6061	6234	-	96.552	172	174	172
OD	OD_numtassem79	chr19:16480929-16481226	OD_numtassem79_hsp1	chr19	16480929	16481226	NC_002008.4	15554	15847	+	81.667	298	294	298
OD	OD_numtassem80	chr19:19082324-19082733	OD_numtassem80_hsp1	chr19	19082324	19082733	NC_002008.4	5240	5654	-	79.616	410	415	410
OD	OD_numtassem81	chr2:4982232-4982290	OD_numtassem81_hsp1	chr2	4982232	4982290	NC_002008.4	705	763	-	94.915	59	59	59
OD	OD_numtassem82	chr2:7721315-7721586	OD_numtassem82_hsp1	chr2	7721315	7721586	NC_002008.4	2752	3027	-	81.159	272	276	272
OD	OD_numtassem83	chr2:15865092-15865153	OD_numtassem83_hsp1	chr2	15865092	15865153	NC_002008.4	7347	7414	-	80.882	62	68	62
OD	OD_numtassem84	chr2:22762405-22762796	OD_numtassem84_hsp1	chr2	22762405	22762796	NC_002008.4	2106	2536	-	72.184	392	431	392
OD	OD_numtassem85	chr2:32746915-32747087	OD_numtassem85_hsp1	chr2	32746915	32747087	NC_002008.4	5796	5968	+	75.145	173	173	173
OD	OD_numtassem86	chr2:35148931-35148985	OD_numtassem86_hsp1	chr2	35148931	35148985	NC_002008.4	10695	10749	+	94.545	55	55	55
OD	OD_numtassem87	chr2:35148980-35149048	OD_numtassem87_hsp1	chr2	35148980	35149048	NC_002008.4	2661	2728	-	89.855	69	68	69
OD	OD_numtassem88	chr2:35149052-35149100	OD_numtassem88_hsp1	chr2	35149052	35149100	NC_002008.4	13210	13258	+	93.878	49	49	49
OD	OD_numtassem89	chr2:35782357-35782611	OD_numtassem89_hsp1	chr2	35782357	35782611	NC_002008.4	9410	9663	+	82.422	255	254	255
OD	OD_numtassem90	chr2:43000609-43000673	OD_numtassem90_hsp1	chr2	43000609	43000673	NC_002008.4	11578	11642	-	98.462	65	65	65
OD	OD_numtassem91	chr2:51283722-51283777	OD_numtassem91_hsp1	chr2	51283722	51283777	NC_002008.4	12336	12391	-	87.5	56	56	56
OD	OD_numtassem92	chr2:54255665-54255879	OD_numtassem92_hsp1	chr2	54255665	54255879	NC_002008.4	3095	3309	+	86.977	215	215	215
OD	OD_numtassem93	chr2:54672562-54673419	OD_numtassem93_hsp1	chr2	54672562	54672756	NC_002008.4	156	345	+	68.844	195	190	858
OD	OD_numtassem93	chr2:54672562-54673419	OD_numtassem93_hsp2	chr2	54673282	54673419	NC_002008.4	387	524	+	73.381	138	138	858
OD	OD_numtassem94	chr2:54678406-54678488	OD_numtassem94_hsp1	chr2	54678406	54678488	NC_002008.4	1139	1226	+	79.545	83	88	83
OD	OD_numtassem95	chr20:10600611-10606256	OD_numtassem95_hsp1	chr20	10600611	10600838	NC_002008.4	15939	16166	+	95.175	228	228	5646
OD	OD_numtassem95	chr20:10600611-10606256	OD_numtassem95_hsp2	chr20	10600804	10606256	NC_002008.4	16402,1	16727,5127	+	97.305	5453	5453	5646
OD	OD_numtassem96	chr20:19713073-19713111	OD_numtassem96_hsp1	chr20	19713073	19713111	NC_002008.4	1383	1421	+	94.872	39	39	39
OD	OD_numtassem97	chr20:19840589-19840716	OD_numtassem97_hsp1	chr20	19840589	19840716	NC_002008.4	2834	2961	+	96.094	128	128	128
OD	OD_numtassem98	chr20:20719207-20719284	OD_numtassem98_hsp1	chr20	20719207	20719284	NC_002008.4	6552	6629	-	84.615	78	78	78
OD	OD_numtassem99	chr20:34715162-34715348	OD_numtassem99_hsp1	chr20	34715162	34715348	NC_002008.4	11739	11930	+	74.479	187	192	187
OD	OD_numtassem100	chr21:2428289-2428675	OD_numtassem100_hsp1	chr21	2428289	2428675	NC_002008.4	12030	12416	+	80.362	387	387	387
OD	OD_numtassem101	chr21:16869225-16873360	OD_numtassem101_hsp1	chr21	16869225	16870304	NC_002008.4	15092	16171	+	82.894	1080	1080	4136
OD	OD_numtassem101	chr21:16869225-16873360	OD_numtassem101_hsp2	chr21	16870277	16873360	NC_002008.4	16412,1	16727,2773	+	87.115	3084	3089	4136
OD	OD_numtassem102	chr21:25027227-25027291	OD_numtassem102_hsp1	chr21	25027227	25027291	NC_002008.4	844	908	+	93.846	65	65	65
OD	OD_numtassem103	chr21:29985639-29985909	OD_numtassem103_hsp1	chr21	29985639	29985909	NC_002008.4	2239	2500	-	70.438	271	262	271
OD	OD_numtassem104	chr21:50485207-50485423	OD_numtassem104_hsp1	chr21	50485207	50485423	NC_002008.4	15755	15971	-	85.714	217	217	217
OD	OD_numtassem105	chr22:4170839-4170894	OD_numtassem105_hsp1	chr22	4170839	4170894	NC_002008.4	15020	15075	-	85.714	56	56	56
OD	OD_numtassem106	chr22:37523073-37523127	OD_numtassem106_hsp1	chr22	37523073	37523127	NC_002008.4	1441	1497	+	87.719	55	57	55
OD	OD_numtassem107	chr22:50858782-50858839	OD_numtassem107_hsp1	chr22	50858782	50858839	NC_002008.4	11987	12044	+	94.828	58	58	58
OD	OD_numtassem108	chr22:52281037-52281072	OD_numtassem108_hsp1	chr22	52281037	52281072	NC_002008.4	4223	4258	-	97.222	36	36	36
OD	OD_numtassem109	chr23:1999247-1999332	OD_numtassem109_hsp1	chr23	1999247	1999332	NC_002008.4	4909	4994	+	88.372	86	86	86
OD	OD_numtassem110	chr23:17253828-17253895	OD_numtassem110_hsp1	chr23	17253828	17253895	NC_002008.4	14125	14192	+	98.529	68	68	68
OD	OD_numtassem111	chr23:44439748-44439796	OD_numtassem111_hsp1	chr23	44439748	44439796	NC_002008.4	8141	8189	+	93.878	49	49	49
OD	OD_numtassem112	chr23:49601484-49604914	OD_numtassem112_hsp1	chr23	49601484	49602057	NC_002008.4	8871	9457	-	64.25	574	587	3431
OD	OD_numtassem112	chr23:49601484-49604914	OD_numtassem112_hsp2	chr23	49602492	49602717	NC_002008.4	8156	8387	-	68.333	226	232	3431
OD	OD_numtassem112	chr23:49601484-49604914	OD_numtassem112_hsp3	chr23	49603260	49603651	NC_002008.4	7176	7564	-	66.337	392	389	3431
OD	OD_numtassem112	chr23:49601484-49604914	OD_numtassem112_hsp4	chr23	49604566	49604914	NC_002008.4	6049	6397	-	67.135	349	349	3431
OD	OD_numtassem113	chr23:49792730-49792954	OD_numtassem113_hsp1	chr23	49792730	49792954	NC_002008.4	5490	5713	-	73.333	225	224	225
OD	OD_numtassem114	chr23:51430442-51430510	OD_numtassem114_hsp1	chr23	51430442	51430510	NC_002008.4	11725	11793	-	85.507	69	69	69
OD	OD_numtassem115	chr24:5313073-5317249	OD_numtassem115_hsp1	chr24	5313073	5313475	NC_002008.4	15528	15932	+	78.345	403	405	4177
OD	OD_numtassem115	chr24:5313073-5317249	OD_numtassem115_hsp2	chr24	5313575	5313619	NC_002008.4	16499	16542	+	82.222	45	44	4177
OD	OD_numtassem115	chr24:5313073-5317249	OD_numtassem115_hsp3	chr24	5314057	5315094	NC_002008.4	16720,1	16727,1063	+	81.43	1038	1071	4177
OD	OD_numtassem115	chr24:5313073-5317249	OD_numtassem115_hsp4	chr24	5315271	5317249	NC_002008.4	1055	3045	+	79.185	1979	1991	4177
OD	OD_numtassem116	chr24:5773096-5773163	OD_numtassem116_hsp1	chr24	5773096	5773163	NC_002008.4	2452	2519	-	95.588	68	68	68
OD	OD_numtassem117	chr24:10314653-10314722	OD_numtassem117_hsp1	chr24	10314653	10314722	NC_002008.4	2722	2791	-	77.143	70	70	70
OD	OD_numtassem118	chr24:23386987-23387057	OD_numtassem118_hsp1	chr24	23386987	23387057	NC_002008.4	8539	8609	+	90.141	71	71	71
OD	OD_numtassem119	chr24:30908892-30909601	OD_numtassem119_hsp1	chr24	30908892	30909601	NC_002008.4	3019	3733	-	78.562	710	715	710
OD	OD_numtassem120	chr24:32799569-32799634	OD_numtassem120_hsp1	chr24	32799569	32799634	NC_002008.4	1493	1558	+	87.879	66	66	66
OD	OD_numtassem121	chr24:36061848-36061921	OD_numtassem121_hsp1	chr24	36061848	36061921	NC_002008.4	5011	5086	-	85.526	74	76	74
OD	OD_numtassem122	chr24:45784668-45784734	OD_numtassem122_hsp1	chr24	45784668	45784734	NC_002008.4	10462	10529	-	82.353	67	68	67
OD	OD_numtassem123	chr25:20427876-20427943	OD_numtassem123_hsp1	chr25	20427876	20427943	NC_002008.4	12636	12703	+	83.824	68	68	68
OD	OD_numtassem124	chr25:22295077-22295480	OD_numtassem124_hsp1	chr25	22295077	22295480	NC_002008.4	12089	12493	-	83.951	404	405	404
OD	OD_numtassem125	chr25:22999840-22999874	OD_numtassem125_hsp1	chr25	22999840	22999874	NC_002008.4	5054	5088	-	97.143	35	35	35
OD	OD_numtassem126	chr25:25939142-25939221	OD_numtassem126_hsp1	chr25	25939142	25939221	NC_002008.4	9810	9891	-	84.146	80	82	80
OD	OD_numtassem127	chr25:28916151-28916221	OD_numtassem127_hsp1	chr25	28916151	28916221	NC_002008.4	13482	13554	+	78.667	71	73	71
OD	OD_numtassem128	chr25:40296635-40296677	OD_numtassem128_hsp1	chr25	40296635	40296677	NC_002008.4	15318	15360	-	90.698	43	43	43
OD	OD_numtassem129	chr26:18425266-18425305	OD_numtassem129_hsp1	chr26	18425266	18425305	NC_002008.4	15872	15911	+	95	40	40	40
OD	OD_numtassem130	chr26:22269452-22269505	OD_numtassem130_hsp1	chr26	22269452	22269505	NC_002008.4	16559	16612	-	90.741	54	54	54
OD	OD_numtassem131	chr26:35276081-35276266	OD_numtassem131_hsp1	chr26	35276081	35276266	NC_002008.4	15675	15862	+	80.319	186	188	186
OD	OD_numtassem132	chr27:13886201-13886262	OD_numtassem132_hsp1	chr27	13886201	13886262	NC_002008.4	1455	1517	-	87.302	62	63	62
OD	OD_numtassem133	chr27:37560284-37560348	OD_numtassem133_hsp1	chr27	37560284	37560348	NC_002008.4	3128	3192	-	89.231	65	65	65
OD	OD_numtassem134	chr27:38631755-38635025	OD_numtassem134_hsp1	chr27	38631755	38633264	NC_002008.4	1139	2661	-	86.358	1510	1523	3271
OD	OD_numtassem134	chr27:38631755-38635025	OD_numtassem134_hsp2	chr27	38633355	38634192	NC_002008.4	275	1125	-	86.183	838	851	3271
OD	OD_numtassem134	chr27:38631755-38635025	OD_numtassem134_hsp3	chr27	38634191	38634241	NC_002008.4	181	231	-	90.196	51	51	3271
OD	OD_numtassem134	chr27:38631755-38635025	OD_numtassem134_hsp4	chr27	38634439	38635025	NC_002008.4	16350,1	16727,191	-	69.307	587	569	3271
OD	OD_numtassem135	chr27:40734415-40734477	OD_numtassem135_hsp1	chr27	40734415	40734477	NC_002008.4	1136	1198	-	92.063	63	63	63
OD	OD_numtassem136	chr27:42860917-42860958	OD_numtassem136_hsp1	chr27	42860917	42860958	NC_002008.4	1047	1088	+	92.857	42	42	42
OD	OD_numtassem137	chr28:8462739-8462821	OD_numtassem137_hsp1	chr28	8462739	8462821	NC_002008.4	3831	3913	-	87.952	83	83	83
OD	OD_numtassem138	chr28:30099225-30100324	OD_numtassem138_hsp1	chr28	30099225	30100324	NC_002008.4	8896	10001	+	82.613	1100	1106	1100
OD	OD_numtassem139	chr28:35805647-35805720	OD_numtassem139_hsp1	chr28	35805647	35805720	NC_002008.4	5865	5938	+	87.838	74	74	74
OD	OD_numtassem140	chr29:816289-820549	OD_numtassem140_hsp1	chr29	816289	819479	NC_002008.4	16401,1	16727,2863	-	87.917	3191	3190	4261
OD	OD_numtassem140	chr29:816289-820549	OD_numtassem140_hsp2	chr29	819454	820549	NC_002008.4	15059	16160	-	82.783	1096	1102	4261
OD	OD_numtassem141	chr29:2508740-2508883	OD_numtassem141_hsp1	chr29	2508740	2508883	NC_002008.4	6735	6880	+	70.548	144	146	144
OD	OD_numtassem142	chr29:3134866-3134936	OD_numtassem142_hsp1	chr29	3134866	3134936	NC_002008.4	12538	12608	-	95.775	71	71	71
OD	OD_numtassem143	chr29:30221628-30221697	OD_numtassem143_hsp1	chr29	30221628	30221697	NC_002008.4	14476	14545	-	84.286	70	70	70
OD	OD_numtassem144	chr29:40771996-40773079	OD_numtassem144_hsp1	chr29	40771996	40773079	NC_002008.4	3926	5004	-	81.969	1084	1079	1084
OD	OD_numtassem145	chr3:4025652-4025857	OD_numtassem145_hsp1	chr3	4025652	4025857	NC_002008.4	15387	15584	-	79.426	206	198	206
OD	OD_numtassem146	chr3:8453691-8453772	OD_numtassem146_hsp1	chr3	8453691	8453772	NC_002008.4	11143	11224	+	95.122	82	82	82
OD	OD_numtassem147	chr3:8453763-8453827	OD_numtassem147_hsp1	chr3	8453763	8453827	NC_002008.4	5893	5957	-	87.879	65	65	65
OD	OD_numtassem148	chr3:14077929-14077999	OD_numtassem148_hsp1	chr3	14077929	14077999	NC_002008.4	20	90	+	92.958	71	71	71
OD	OD_numtassem149	chr3:17134612-17136434	OD_numtassem149_hsp1	chr3	17134612	17135350	NC_002008.4	13253	14006	+	78.175	739	754	1823
OD	OD_numtassem149	chr3:17134612-17136434	OD_numtassem149_hsp2	chr3	17135809	17136434	NC_002008.4	13999	14625	+	83.413	626	627	1823
OD	OD_numtassem150	chr3:17136533-17136909	OD_numtassem150_hsp1	chr3	17136533	17136909	NC_002008.4	1	376	+	89.39	377	376	377
OD	OD_numtassem151	chr3:30754489-30754526	OD_numtassem151_hsp1	chr3	30754489	30754526	NC_002008.4	11468	11505	-	92.105	38	38	38
OD	OD_numtassem152	chr3:39234410-39234470	OD_numtassem152_hsp1	chr3	39234410	39234470	NC_002008.4	3567	3627	+	86.885	61	61	61
OD	OD_numtassem153	chr3:43263501-43264090	OD_numtassem153_hsp1	chr3	43263501	43264090	NC_002008.4	1	589	+	85.11	590	589	590
OD	OD_numtassem154	chr3:64473506-64473538	OD_numtassem154_hsp1	chr3	64473506	64473538	NC_002008.4	1291	1323	+	96.97	33	33	33
OD	OD_numtassem155	chr3:66763470-66763916	OD_numtassem155_hsp1	chr3	66763470	66763860	NC_002008.4	15531	15935	-	75.49	391	405	447
OD	OD_numtassem155	chr3:66763470-66763916	OD_numtassem155_hsp2	chr3	66763875	66763916	NC_002008.4	15548	15589	-	90.476	42	42	447
OD	OD_numtassem156	chr30:152793-154801	OD_numtassem156_hsp1	chr30	152793	154801	NC_002008.4	11362	13370	+	92.434	2009	2009	2009
OD	OD_numtassem157	chr30:663792-668433	OD_numtassem157_hsp1	chr30	663792	664768	NC_002008.4	2589	3587	-	66.931	977	999	4642
OD	OD_numtassem157	chr30:663792-668433	OD_numtassem157_hsp2	chr30	664772	664992	NC_002008.4	1711	1935	-	76.444	221	225	4642
OD	OD_numtassem157	chr30:663792-668433	OD_numtassem157_hsp3	chr30	666352	666701	NC_002008.4	1250	1617	-	71.274	350	368	4642
OD	OD_numtassem157	chr30:663792-668433	OD_numtassem157_hsp4	chr30	667536	668433	NC_002008.4	195	1123	-	70.316	898	929	4642
OD	OD_numtassem158	chr30:3958411-3958558	OD_numtassem158_hsp1	chr30	3958411	3958558	NC_002008.4	6886	7034	+	88.667	148	149	148
OD	OD_numtassem159	chr30:11121493-11121559	OD_numtassem159_hsp1	chr30	11121493	11121559	NC_002008.4	11939	12005	+	83.582	67	67	67
OD	OD_numtassem160	chr30:15354237-15354297	OD_numtassem160_hsp1	chr30	15354237	15354297	NC_002008.4	16097	16165	-	79.71	61	69	61
OD	OD_numtassem161	chr30:25177008-25177099	OD_numtassem161_hsp1	chr30	25177008	25177099	NC_002008.4	1459	1534	-	76.087	92	76	92
OD	OD_numtassem162	chr30:35270043-35270096	OD_numtassem162_hsp1	chr30	35270043	35270096	NC_002008.4	11587	11640	+	90.741	54	54	54
OD	OD_numtassem163	chr31:1691643-1694294	OD_numtassem163_hsp1	chr31	1691643	1693661	NC_002008.4	14139	16169	+	81.363	2019	2031	2652
OD	OD_numtassem163	chr31:1691643-1694294	OD_numtassem163_hsp2	chr31	1693623	1694294	NC_002008.4	16387,1	16727,313	+	76.912	672	654	2652
OD	OD_numtassem164	chr31:31007937-31007993	OD_numtassem164_hsp1	chr31	31007937	31007993	NC_002008.4	1459	1517	+	83.051	57	59	57
OD	OD_numtassem165	chr32:6692058-6692578	OD_numtassem165_hsp1	chr32	6692058	6692231	NC_002008.4	11311	11484	+	82.184	174	174	521
OD	OD_numtassem165	chr32:6692058-6692578	OD_numtassem165_hsp2	chr32	6692277	6692578	NC_002008.4	11470	11773	+	79.935	302	304	521
OD	OD_numtassem166	chr32:11498453-11498516	OD_numtassem166_hsp1	chr32	11498453	11498516	NC_002008.4	12905	12968	+	84.375	64	64	64
OD	OD_numtassem167	chr32:14672249-14672323	OD_numtassem167_hsp1	chr32	14672249	14672323	NC_002008.4	8854	8930	+	84.416	75	77	75
OD	OD_numtassem168	chr32:19123630-19123683	OD_numtassem168_hsp1	chr32	19123630	19123683	NC_002008.4	2465	2518	+	88.889	54	54	54
OD	OD_numtassem169	chr32:24442791-24442899	OD_numtassem169_hsp1	chr32	24442791	24442899	NC_002008.4	7950	8058	+	79.091	109	109	109
OD	OD_numtassem170	chr33:28556597-28556663	OD_numtassem170_hsp1	chr33	28556597	28556663	NC_002008.4	6948	7014	+	88.235	67	67	67
OD	OD_numtassem171	chr33:31214536-31216562	OD_numtassem171_hsp1	chr33	31214536	31214767	NC_002008.4	13104	13345	+	67.769	232	242	2027
OD	OD_numtassem171	chr33:31214536-31216562	OD_numtassem171_hsp2	chr33	31214815	31216562	NC_002008.4	13658	15507	+	66.935	1748	1850	2027
OD	OD_numtassem172	chr34:8390031-8390475	OD_numtassem172_hsp1	chr34	8390031	8390475	NC_002008.4	9606	10052	-	81.292	445	447	445
OD	OD_numtassem173	chr34:12301564-12307283	OD_numtassem173_hsp1	chr34	12301564	12301769	NC_002008.4	5052	5256	+	87.864	206	205	5720
OD	OD_numtassem173	chr34:12301564-12307283	OD_numtassem173_hsp2	chr34	12301861	12307283	NC_002008.4	5264	10724	+	82.989	5423	5461	5720
OD	OD_numtassem174	chr34:12460599-12466757	OD_numtassem174_hsp1	chr34	12460599	12461545	NC_002008.4	4311	5256	+	83.351	947	946	6159
OD	OD_numtassem174	chr34:12460599-12466757	OD_numtassem174_hsp2	chr34	12461638	12466757	NC_002008.4	5264	10303	+	78.685	5120	5040	6159
OD	OD_numtassem175	chr34:12476669-12487946	OD_numtassem175_hsp1	chr34	12476669	12477619	NC_002008.4	4311	5256	+	82.482	951	946	11278
OD	OD_numtassem175	chr34:12476669-12487946	OD_numtassem175_hsp2	chr34	12477712	12482842	NC_002008.4	5264	10409	+	82.965	5131	5146	11278
OD	OD_numtassem175	chr34:12476669-12487946	OD_numtassem175_hsp3	chr34	12482943	12487946	NC_002008.4	10453	15458	+	82.953	5004	5006	11278
OD	OD_numtassem176	chr34:31825752-31826760	OD_numtassem176_hsp1	chr34	31825752	31826760	NC_002008.4	11442	12451	-	84.57	1009	1010	1009
OD	OD_numtassem177	chr34:36522715-36523053	OD_numtassem177_hsp1	chr34	36522715	36523053	NC_002008.4	14311	14650	+	81.525	339	340	339
OD	OD_numtassem178	chr34:40568441-40568497	OD_numtassem178_hsp1	chr34	40568441	40568497	NC_002008.4	5059	5115	+	85.965	57	57	57
OD	OD_numtassem179	chr35:4103837-4103897	OD_numtassem179_hsp1	chr35	4103837	4103897	NC_002008.4	10760	10820	+	83.607	61	61	61
OD	OD_numtassem180	chr35:8707534-8707591	OD_numtassem180_hsp1	chr35	8707534	8707591	NC_002008.4	1487	1544	-	100	58	58	58
OD	OD_numtassem181	chr35:14191095-14191307	OD_numtassem181_hsp1	chr35	14191095	14191307	NC_002008.4	11405	11618	-	74.537	213	214	213
OD	OD_numtassem182	chr36:25803787-25803860	OD_numtassem182_hsp1	chr36	25803787	25803860	NC_002008.4	9834	9908	-	86.667	74	75	74
OD	OD_numtassem183	chr37:1267996-1268098	OD_numtassem183_hsp1	chr37	1267996	1268098	NC_002008.4	6548	6651	+	81.731	103	104	103
OD	OD_numtassem184	chr37:22168516-22168577	OD_numtassem184_hsp1	chr37	22168516	22168577	NC_002008.4	8162	8223	+	82.258	62	62	62
OD	OD_numtassem185	chr38:5959077-5959158	OD_numtassem185_hsp1	chr38	5959077	5959158	NC_002008.4	3200	3281	+	87.805	82	82	82
OD	OD_numtassem186	chr38:7826722-7829016	OD_numtassem186_hsp1	chr38	7826722	7828228	NC_002008.4	13928	15450	-	67.6	1507	1523	2295
OD	OD_numtassem186	chr38:7826722-7829016	OD_numtassem186_hsp2	chr38	7828680	7829016	NC_002008.4	13110	13454	-	66.377	337	345	2295
OD	OD_numtassem187	chr38:17264178-17264249	OD_numtassem187_hsp1	chr38	17264178	17264249	NC_002008.4	1188	1259	-	100	72	72	72
OD	OD_numtassem188	chr4:5763867-5763993	OD_numtassem188_hsp1	chr4	5763867	5763993	NC_002008.4	10759	10886	+	80.769	127	128	127
OD	OD_numtassem189	chr4:10710967-10711122	OD_numtassem189_hsp1	chr4	10710967	10711122	NC_002008.4	5119	5276	+	84.81	156	158	156
OD	OD_numtassem190	chr4:12029778-12029823	OD_numtassem190_hsp1	chr4	12029778	12029823	NC_002008.4	11950	11995	+	86.957	46	46	46
OD	OD_numtassem191	chr4:18009758-18009819	OD_numtassem191_hsp1	chr4	18009758	18009819	NC_002008.4	3215	3276	+	80.645	62	62	62
OD	OD_numtassem192	chr4:80877974-80878105	OD_numtassem192_hsp1	chr4	80877974	80878105	NC_002008.4	4837	4968	+	71.97	132	132	132
OD	OD_numtassem193	chr4:86263071-86263583	OD_numtassem193_hsp1	chr4	86263071	86263583	NC_002008.4	14046	14568	+	82.6	513	523	513
OD	OD_numtassem194	chr4:87514112-87514183	OD_numtassem194_hsp1	chr4	87514112	87514183	NC_002008.4	6224	6295	-	93.056	72	72	72
OD	OD_numtassem195	chr4:87514185-87514261	OD_numtassem195_hsp1	chr4	87514185	87514261	NC_002008.4	10612	10688	-	96.104	77	77	77
OD	OD_numtassem196	chr5:37803965-37804045	OD_numtassem196_hsp1	chr5	37803965	37804045	NC_002008.4	3187	3265	-	76.543	81	79	81
OD	OD_numtassem197	chr5:58251519-58251720	OD_numtassem197_hsp1	chr5	58251519	58251691	NC_002008.4	16252	16428	+	69.399	173	177	202
OD	OD_numtassem197	chr5:58251519-58251720	OD_numtassem197_hsp2	chr5	58251519	58251720	NC_002008.4	16192	16389	+	68.095	202	198	202
OD	OD_numtassem198	chr5:84326389-84326526	OD_numtassem198_hsp1	chr5	84326389	84326526	NC_002008.4	4996	5135	+	87.143	138	140	138
OD	OD_numtassem199	chr6:609948-611405	OD_numtassem199_hsp1	chr6	609948	611405	NC_002008.4	4874	6342	+	84.568	1458	1469	1458
OD	OD_numtassem200	chr6:24770617-24774465	OD_numtassem200_hsp1	chr6	24770617	24771011	NC_002008.4	8122	8517	-	72.111	395	396	3849
OD	OD_numtassem200	chr6:24770617-24774465	OD_numtassem200_hsp2	chr6	24771236	24771596	NC_002008.4	7770	8138	-	69.737	361	369	3849
OD	OD_numtassem200	chr6:24770617-24774465	OD_numtassem200_hsp3	chr6	24771775	24774465	NC_002008.4	5069	7783	-	74.188	2691	2715	3849
OD	OD_numtassem201	chr6:31165780-31165852	OD_numtassem201_hsp1	chr6	31165780	31165852	NC_002008.4	15801	15873	+	95.89	73	73	73
OD	OD_numtassem202	chr6:32601695-32602373	OD_numtassem202_hsp1	chr6	32601695	32602373	NC_002008.4	8332	9011	+	79.063	679	680	679
OD	OD_numtassem203	chr6:60380416-60380479	OD_numtassem203_hsp1	chr6	60380416	60380479	NC_002008.4	6710	6773	-	79.688	64	64	64
OD	OD_numtassem204	chr6:68527001-68529730	OD_numtassem204_hsp1	chr6	68527001	68528824	NC_002008.4	14306	16159	+	73.983	1824	1854	2730
OD	OD_numtassem204	chr6:68527001-68529730	OD_numtassem204_hsp2	chr6	68528825	68529730	NC_002008.4	13242	14138	+	79.78	906	897	2730
OD	OD_numtassem205	chr6:71188113-71188258	OD_numtassem205_hsp1	chr6	71188113	71188258	NC_002008.4	8072	8217	-	86.301	146	146	146
OD	OD_numtassem206	chr6:71436424-71436505	OD_numtassem206_hsp1	chr6	71436424	71436505	NC_002008.4	13843	13923	+	85.366	82	81	82
OD	OD_numtassem207	chr7:9934535-9934578	OD_numtassem207_hsp1	chr7	9934535	9934578	NC_002008.4	2689	2732	+	93.182	44	44	44
OD	OD_numtassem208	chr7:10390729-10390786	OD_numtassem208_hsp1	chr7	10390729	10390786	NC_002008.4	4521	4578	+	82.759	58	58	58
OD	OD_numtassem209	chr7:19947007-19954574	OD_numtassem209_hsp1	chr7	19947007	19947760	NC_002008.4	4309	5092	+	69.027	754	784	7568
OD	OD_numtassem209	chr7:19947007-19954574	OD_numtassem209_hsp2	chr7	19947961	19948067	NC_002008.4	5074	5179	+	82.243	107	106	7568
OD	OD_numtassem209	chr7:19947007-19954574	OD_numtassem209_hsp3	chr7	19948120	19949877	NC_002008.4	6323	8134	+	68.201	1758	1812	7568
OD	OD_numtassem209	chr7:19947007-19954574	OD_numtassem209_hsp4	chr7	19950086	19954574	NC_002008.4	8152	12853	+	66.869	4489	4702	7568
OD	OD_numtassem210	chr7:21283916-21283987	OD_numtassem210_hsp1	chr7	21283916	21283987	NC_002008.4	13800	13871	+	79.167	72	72	72
OD	OD_numtassem211	chr7:22503486-22503564	OD_numtassem211_hsp1	chr7	22503486	22503564	NC_002008.4	1	78	+	86.076	79	78	79
OD	OD_numtassem212	chr7:27656294-27664139	OD_numtassem212_hsp1	chr7	27656294	27657171	NC_002008.4	5232	6174	-	67.715	878	943	7846
OD	OD_numtassem212	chr7:27656294-27664139	OD_numtassem212_hsp2	chr7	27657215	27660525	NC_002008.4	1715	5112	-	68.382	3311	3398	7846
OD	OD_numtassem212	chr7:27656294-27664139	OD_numtassem212_hsp3	chr7	27660835	27661359	NC_002008.4	1078	1609	-	70.95	525	532	7846
OD	OD_numtassem212	chr7:27656294-27664139	OD_numtassem212_hsp4	chr7	27661805	27662759	NC_002008.4	16727,1	16727,982	-	70.916	955	983	7846
OD	OD_numtassem212	chr7:27656294-27664139	OD_numtassem212_hsp5	chr7	27663234	27663487	NC_002008.4	15680	15936	-	73.384	254	257	7846
OD	OD_numtassem212	chr7:27656294-27664139	OD_numtassem212_hsp6	chr7	27663871	27664139	NC_002008.4	15186	15457	-	72.857	269	272	7846
OD	OD_numtassem213	chr7:47339592-47342068	OD_numtassem213_hsp1	chr7	47339592	47341497	NC_002008.4	16388,1	16727,1544	-	84.563	1906	1884	2477
OD	OD_numtassem213	chr7:47339592-47342068	OD_numtassem213_hsp2	chr7	47341449	47342068	NC_002008.4	15566	16188	-	82.656	620	623	2477
OD	OD_numtassem214	chr7:47842400-47842669	OD_numtassem214_hsp1	chr7	47842400	47842669	NC_002008.4	4685	4957	+	85.401	270	273	270
OD	OD_numtassem215	chr7:56652815-56652851	OD_numtassem215_hsp1	chr7	56652815	56652851	NC_002008.4	5043	5079	-	97.297	37	37	37
OD	OD_numtassem216	chr7:76856450-76857345	OD_numtassem216_hsp1	chr7	76856450	76857345	NC_002008.4	1455	2355	+	87.458	896	901	896
OD	OD_numtassem217	chr8:17343656-17343705	OD_numtassem217_hsp1	chr8	17343656	17343705	NC_002008.4	9060	9109	-	88	50	50	50
OD	OD_numtassem218	chr8:28084327-28084402	OD_numtassem218_hsp1	chr8	28084327	28084402	NC_002008.4	10451	10526	+	78.947	76	76	76
OD	OD_numtassem219	chr8:38254251-38254294	OD_numtassem219_hsp1	chr8	38254251	38254294	NC_002008.4	7734	7777	-	95.455	44	44	44
OD	OD_numtassem220	chr8:56492395-56492426	OD_numtassem220_hsp1	chr8	56492395	56492426	NC_002008.4	844	875	-	100	32	32	32
OD	OD_numtassem221	chr8:57791106-57795327	OD_numtassem221_hsp1	chr8	57791106	57795327	NC_002008.4	4194	8437	-	78.939	4222	4244	4222
OD	OD_numtassem222	chr8:58535585-58536068	OD_numtassem222_hsp1	chr8	58535585	58536068	NC_002008.4	7223	7708	-	77.505	484	486	484
OD	OD_numtassem223	chr8:60452714-60452903	OD_numtassem223_hsp1	chr8	60452714	60452903	NC_002008.4	15212	15401	+	75.916	190	190	190
OD	OD_numtassem224	chr9:7566307-7566385	OD_numtassem224_hsp1	chr9	7566307	7566385	NC_002008.4	14675	14753	+	94.937	79	79	79
OD	OD_numtassem225	chr9:13144969-13145043	OD_numtassem225_hsp1	chr9	13144969	13145043	NC_002008.4	16073	16147	-	93.333	75	75	75
OD	OD_numtassem226	chr9:29523430-29523496	OD_numtassem226_hsp1	chr9	29523430	29523496	NC_002008.4	9349	9417	-	78.261	67	69	67
OD	OD_numtassem227	chrX:2575641-2575699	OD_numtassem227_hsp1	chrX	2575641	2575699	NC_002008.4	3778	3843	-	83.333	59	66	59
OD	OD_numtassem228	chrX:5862365-5862409	OD_numtassem228_hsp1	chrX	5862365	5862409	NC_002008.4	3979	4023	+	91.111	45	45	45
OD	OD_numtassem229	chrX:18665663-18665733	OD_numtassem229_hsp1	chrX	18665663	18665733	NC_002008.4	11644	11714	+	87.5	71	71	71
OD	OD_numtassem230	chrX:28704830-28706535	OD_numtassem230_hsp1	chrX	28704830	28706535	NC_002008.4	12975	14679	-	82.5	1706	1705	1706
OD	OD_numtassem231	chrX:59685745-59685775	OD_numtassem231_hsp1	chrX	59685745	59685775	NC_002008.4	9643	9673	-	100	31	31	31
OD	OD_numtassem232	chrX:65821853-65828327	OD_numtassem232_hsp1	chrX	65821853	65822570	NC_002008.4	9800	10529	-	71.293	718	730	6475
OD	OD_numtassem232	chrX:65821853-65828327	OD_numtassem232_hsp2	chrX	65822651	65823974	NC_002008.4	6828	8197	-	69.136	1324	1370	6475
OD	OD_numtassem232	chrX:65821853-65828327	OD_numtassem232_hsp3	chrX	65824528	65826339	NC_002008.4	4843	6659	-	71.987	1812	1817	6475
OD	OD_numtassem232	chrX:65821853-65828327	OD_numtassem232_hsp4	chrX	65826577	65826659	NC_002008.4	4716	4795	-	77.381	83	80	6475
OD	OD_numtassem232	chrX:65821853-65828327	OD_numtassem232_hsp5	chrX	65827761	65828327	NC_002008.4	4168	4743	-	66.323	567	576	6475
OD	OD_numtassem233	chrX:86732637-86737293	OD_numtassem233_hsp1	chrX	86732637	86736163	NC_002008.4	167	3696	-	87.758	3527	3530	4657
OD	OD_numtassem233	chrX:86732637-86737293	OD_numtassem233_hsp2	chrX	86736780	86737293	NC_002008.4	16388,1	16727,173	-	75.425	514	513	4657
OD	OD_numtassem234	chrX:90161699-90165769	OD_numtassem234_hsp1	chrX	90161699	90162245	NC_002008.4	16348,1	16727,158	+	73.145	547	538	4071
OD	OD_numtassem234	chrX:90161699-90165769	OD_numtassem234_hsp2	chrX	90162463	90165769	NC_002008.4	180	3399	+	85.191	3307	3220	4071
OD	OD_numtassem235	chrX:91669193-91674006	OD_numtassem235_hsp1	chrX	91669193	91669482	NC_002008.4	3901	4188	-	82.414	290	288	4814
OD	OD_numtassem235	chrX:91669193-91674006	OD_numtassem235_hsp2	chrX	91669661	91674006	NC_002008.4	16371,1	16727,3915	-	82.83	4346	4272	4814
OD	OD_numtassem236	chrX:91678949-91680614	OD_numtassem236_hsp1	chrX	91678949	91680614	NC_002008.4	16383,1	16727,1265	-	76.671	1666	1610	1666
OD	OD_numtassem237	chrX:103785442-103785758	OD_numtassem237_hsp1	chrX	103785442	103785758	NC_002008.4	8540	8861	+	75.385	317	322	317
OD	OD_numtassem238	chrX:112753851-112754402	OD_numtassem238_hsp1	chrX	112753851	112754402	NC_002008.4	10562	11143	-	68.954	552	582	552
CA611	CA611_numtassem1	chr1:72781952-72782024	CA611_numtassem1_hsp1	chr1	72781952	72782024	NC_002008.4	3761	3833	-	100	73	73	73
CA611	CA611_numtassem2	chr1:73261690-73261752	CA611_numtassem2_hsp1	chr1	73261690	73261752	NC_002008.4	5043	5105	+	90.476	63	63	63
CA611	CA611_numtassem3	chr1:74824802-74824867	CA611_numtassem3_hsp1	chr1	74824802	74824867	NC_002008.4	7357	7422	-	86.364	66	66	66
CA611	CA611_numtassem4	chr1:78042774-78044273	CA611_numtassem4_hsp1	chr1	78042774	78044273	NC_002008.4	360	1864	-	87.831	1500	1505	1500
CA611	CA611_numtassem5	chr1:84756851-84756951	CA611_numtassem5_hsp1	chr1	84756851	84756951	NC_002008.4	6720	6820	+	77.228	101	101	101
CA611	CA611_numtassem6	chr1:92318772-92319324	CA611_numtassem6_hsp1	chr1	92318772	92319324	NC_002008.4	5325	5878	+	84.657	553	554	553
CA611	CA611_numtassem7	chr1:93630323-93630961	CA611_numtassem7_hsp1	chr1	93630323	93630961	NC_002008.4	16382,1	16727,287	-	79.205	639	633	639
CA611	CA611_numtassem8	chr1:99459195-99459365	CA611_numtassem8_hsp1	chr1	99459195	99459365	NC_002008.4	10316	10495	-	76.111	171	180	171
CA611	CA611_numtassem9	chr1:99712586-99717972	CA611_numtassem9_hsp1	chr1	99712586	99713823	NC_002008.4	7679	8936	+	78.295	1238	1258	5387
CA611	CA611_numtassem9	chr1:99712586-99717972	CA611_numtassem9_hsp2	chr1	99713987	99715692	NC_002008.4	8921	10658	+	79.104	1706	1738	5387
CA611	CA611_numtassem9	chr1:99712586-99717972	CA611_numtassem9_hsp3	chr1	99715886	99716729	NC_002008.4	10693	11537	+	82.645	844	845	5387
CA611	CA611_numtassem9	chr1:99712586-99717972	CA611_numtassem9_hsp4	chr1	99716918	99717474	NC_002008.4	11524	12094	+	78.984	557	571	5387
CA611	CA611_numtassem9	chr1:99712586-99717972	CA611_numtassem9_hsp5	chr1	99717745	99717972	NC_002008.4	12126	12356	+	81.818	228	231	5387
CA611	CA611_numtassem10	chr10:1281775-1281916	CA611_numtassem10_hsp1	chr10	1281775	1281916	NC_002008.4	7749	7895	+	72.297	142	147	142
CA611	CA611_numtassem11	chr10:4244132-4244196	CA611_numtassem11_hsp1	chr10	4244132	4244196	NC_002008.4	2494	2558	+	86.154	65	65	65
CA611	CA611_numtassem12	chr10:9993715-9993886	CA611_numtassem12_hsp1	chr10	9993715	9993886	NC_002008.4	9781	9951	+	86.705	172	171	172
CA611	CA611_numtassem13	chr10:15949865-15950204	CA611_numtassem13_hsp1	chr10	15949865	15950204	NC_002008.4	7472	7811	+	95.294	340	340	340
CA611	CA611_numtassem14	chr10:19419187-19419254	CA611_numtassem14_hsp1	chr10	19419187	19419254	NC_002008.4	15295	15362	+	88.235	68	68	68
CA611	CA611_numtassem15	chr10:38355670-38355716	CA611_numtassem15_hsp1	chr10	38355670	38355716	NC_002008.4	11456	11502	+	95.745	47	47	47
CA611	CA611_numtassem16	chr10:41935031-41935102	CA611_numtassem16_hsp1	chr10	41935031	41935102	NC_002008.4	6569	6640	-	88.889	72	72	72
CA611	CA611_numtassem17	chr10:62341059-62343912	CA611_numtassem17_hsp1	chr10	62341059	62341793	NC_002008.4	12018	12762	-	70.199	735	745	2854
CA611	CA611_numtassem17	chr10:62341059-62343912	CA611_numtassem17_hsp2	chr10	62341997	62342298	NC_002008.4	11702	12034	-	68.639	302	333	2854
CA611	CA611_numtassem17	chr10:62341059-62343912	CA611_numtassem17_hsp3	chr10	62342494	62343912	NC_002008.4	10260	11713	-	71.828	1419	1454	2854
CA611	CA611_numtassem18	chr10:69772555-69778703	CA611_numtassem18_hsp1	chr10	69772555	69773958	NC_002008.4	14173	15576	-	82.191	1404	1404	6149
CA611	CA611_numtassem18	chr10:69772555-69778703	CA611_numtassem18_hsp2	chr10	69774149	69778703	NC_002008.4	9641	14184	-	83.716	4555	4544	6149
CA611	CA611_numtassem19	chr11:6549425-6549493	CA611_numtassem19_hsp1	chr11	6549425	6549493	NC_002008.4	135	203	-	87.143	69	69	69
CA611	CA611_numtassem20	chr11:43934041-43934288	CA611_numtassem20_hsp1	chr11	43934041	43934288	NC_002008.4	5338	5585	-	81.452	248	248	248
CA611	CA611_numtassem21	chr11:48503509-48503715	CA611_numtassem21_hsp1	chr11	48503509	48503715	NC_002008.4	1428	1638	+	71.831	207	211	207
CA611	CA611_numtassem22	chr11:51123048-51123101	CA611_numtassem22_hsp1	chr11	51123048	51123101	NC_002008.4	1460	1513	-	100	54	54	54
CA611	CA611_numtassem23	chr11:63498141-63498310	CA611_numtassem23_hsp1	chr11	63498141	63498310	NC_002008.4	11133	11306	-	80.46	170	174	170
CA611	CA611_numtassem24	chr11:67045509-67062146	CA611_numtassem24_hsp1	chr11	67045509	67048600	NC_002008.4	3515	6611	-	83.681	3092	3097	16638
CA611	CA611_numtassem24	chr11:67045509-67062146	CA611_numtassem24_hsp2	chr11	67048613	67052430	NC_002008.4	16397,1	16727,3387	-	84.05	3818	3718	16638
CA611	CA611_numtassem24	chr11:67045509-67062146	CA611_numtassem24_hsp3	chr11	67052397	67053143	NC_002008.4	15431	16166	-	78.01	747	736	16638
CA611	CA611_numtassem24	chr11:67045509-67062146	CA611_numtassem24_hsp4	chr11	67053367	67057056	NC_002008.4	11697	15445	-	81.007	3690	3749	16638
CA611	CA611_numtassem24	chr11:67045509-67062146	CA611_numtassem24_hsp5	chr11	67057256	67062146	NC_002008.4	6841	11706	-	80.678	4891	4866	16638
CA611	CA611_numtassem25	chr11:69177866-69177964	CA611_numtassem25_hsp1	chr11	69177866	69177964	NC_002008.4	9343	9440	-	84.848	99	98	99
CA611	CA611_numtassem26	chr12:19006805-19006834	CA611_numtassem26_hsp1	chr12	19006805	19006834	NC_002008.4	14120	14149	+	100	30	30	30
CA611	CA611_numtassem27	chr12:22212386-22212446	CA611_numtassem27_hsp1	chr12	22212386	22212446	NC_002008.4	978	1038	-	91.803	61	61	61
CA611	CA611_numtassem28	chr12:38473030-38473289	CA611_numtassem28_hsp1	chr12	38473030	38473289	NC_002008.4	13462	13719	-	71.538	260	258	260
CA611	CA611_numtassem29	chr12:47182231-47182302	CA611_numtassem29_hsp1	chr12	47182231	47182302	NC_002008.4	12822	12893	-	79.167	72	72	72
CA611	CA611_numtassem30	chr12:62246132-62246601	CA611_numtassem30_hsp1	chr12	62246132	62246601	NC_002008.4	15531	16001	-	83.75	470	471	470
CA611	CA611_numtassem31	chr12:62809732-62818877	CA611_numtassem31_hsp1	chr12	62809732	62812565	NC_002008.4	8103	10977	-	67.867	2834	2875	9146
CA611	CA611_numtassem31	chr12:62809732-62818877	CA611_numtassem31_hsp2	chr12	62813312	62815508	NC_002008.4	5440	7704	-	68.644	2197	2265	9146
CA611	CA611_numtassem31	chr12:62809732-62818877	CA611_numtassem31_hsp3	chr12	62815693	62818877	NC_002008.4	2235	5452	-	69.5	3185	3218	9146
CA611	CA611_numtassem32	chr12:63786096-63787203	CA611_numtassem32_hsp1	chr12	63786096	63787203	NC_002008.4	6183	7362	-	66.443	1108	1180	1108
CA611	CA611_numtassem33	chr12:71037985-71038513	CA611_numtassem33_hsp1	chr12	71037985	71038513	NC_002008.4	6648	7177	+	87.547	529	530	529
CA611	CA611_numtassem34	chr13:4843707-4843740	CA611_numtassem34_hsp1	chr13	4843707	4843740	NC_002008.4	5065	5098	-	100	34	34	34
CA611	CA611_numtassem35	chr13:11015814-11015885	CA611_numtassem35_hsp1	chr13	11015814	11015885	NC_002008.4	10719	10790	+	87.5	72	72	72
CA611	CA611_numtassem36	chr13:12147201-12147264	CA611_numtassem36_hsp1	chr13	12147201	12147264	NC_002008.4	13504	13567	-	95.312	64	64	64
CA611	CA611_numtassem37	chr13:12147264-12147317	CA611_numtassem37_hsp1	chr13	12147264	12147317	NC_002008.4	11246	11299	+	94.444	54	54	54
CA611	CA611_numtassem38	chr13:24674005-24674048	CA611_numtassem38_hsp1	chr13	24674005	24674048	NC_002008.4	9454	9497	+	100	44	44	44
CA611	CA611_numtassem39	chr13:27677116-27677206	CA611_numtassem39_hsp1	chr13	27677116	27677206	NC_002008.4	14216	14299	-	76.923	91	84	91
CA611	CA611_numtassem40	chr13:42748839-42748903	CA611_numtassem40_hsp1	chr13	42748839	42748903	NC_002008.4	14050	14114	-	80	65	65	65
CA611	CA611_numtassem41	chr13:45158638-45159031	CA611_numtassem41_hsp1	chr13	45158638	45159031	NC_002008.4	13334	13728	-	78.481	394	395	394
CA611	CA611_numtassem42	chr13:55540121-55540175	CA611_numtassem42_hsp1	chr13	55540121	55540175	NC_002008.4	4432	4486	-	83.636	55	55	55
CA611	CA611_numtassem43	chr13:56998138-56998204	CA611_numtassem43_hsp1	chr13	56998138	56998204	NC_002008.4	7116	7182	-	94.03	67	67	67
CA611	CA611_numtassem44	chr13:58286949-58287012	CA611_numtassem44_hsp1	chr13	58286949	58287012	NC_002008.4	9630	9693	+	84.375	64	64	64
CA611	CA611_numtassem45	chr13:62246695-62246762	CA611_numtassem45_hsp1	chr13	62246695	62246762	NC_002008.4	8091	8158	-	85.294	68	68	68
CA611	CA611_numtassem46	chr13:62246760-62246819	CA611_numtassem46_hsp1	chr13	62246760	62246819	NC_002008.4	5040	5100	+	88.525	60	61	60
CA611	CA611_numtassem47	chr14:17123642-17124142	CA611_numtassem47_hsp1	chr14	17123642	17124142	NC_002008.4	10351	10852	-	79.125	501	502	501
CA611	CA611_numtassem48	chr14:49529848-49531373	CA611_numtassem48_hsp1	chr14	49529848	49529927	NC_002008.4	14981	15060	-	82.5	80	80	1526
CA611	CA611_numtassem48	chr14:49529848-49531373	CA611_numtassem48_hsp2	chr14	49530847	49531373	NC_002008.4	14532	15060	-	81.579	527	529	1526
CA611	CA611_numtassem49	chr14:51040427-51040478	CA611_numtassem49_hsp1	chr14	51040427	51040478	NC_002008.4	5962	6013	+	84.615	52	52	52
CA611	CA611_numtassem50	chr14:57385578-57385750	CA611_numtassem50_hsp1	chr14	57385578	57385750	NC_002008.4	360	532	+	73.563	173	173	173
CA611	CA611_numtassem51	chr15:8238884-8239030	CA611_numtassem51_hsp1	chr15	8238884	8239030	NC_002008.4	1378	1512	-	76.159	147	135	147
CA611	CA611_numtassem52	chr15:12005114-12005287	CA611_numtassem52_hsp1	chr15	12005114	12005287	NC_002008.4	12825	12999	-	98.286	174	175	174
CA611	CA611_numtassem53	chr15:13757315-13765817	CA611_numtassem53_hsp1	chr15	13757315	13757786	NC_002008.4	6159	6629	-	86.229	472	471	8503
CA611	CA611_numtassem53	chr15:13757315-13765817	CA611_numtassem53_hsp2	chr15	13757969	13764496	NC_002008.4	16398,1	16727,6174	-	84.779	6528	6504	8503
CA611	CA611_numtassem53	chr15:13757315-13765817	CA611_numtassem53_hsp3	chr15	13764463	13765817	NC_002008.4	14835	16175	-	82.542	1355	1341	8503
CA611	CA611_numtassem54	chr15:41148720-41148784	CA611_numtassem54_hsp1	chr15	41148720	41148784	NC_002008.4	13482	13546	+	89.231	65	65	65
CA611	CA611_numtassem55	chr15:48767003-48767556	CA611_numtassem55_hsp1	chr15	48767003	48767556	NC_002008.4	15532	16139	+	73.829	554	608	554
CA611	CA611_numtassem56	chr15:48834421-48834617	CA611_numtassem56_hsp1	chr15	48834421	48834617	NC_002008.4	12528	12721	+	73.367	197	194	197
CA611	CA611_numtassem57	chr15:51621784-51623001	CA611_numtassem57_hsp1	chr15	51621784	51622891	NC_002008.4	8561	9664	-	80.523	1108	1104	1218
CA611	CA611_numtassem57	chr15:51621784-51623001	CA611_numtassem57_hsp2	chr15	51622903	51623001	NC_002008.4	7618	7716	-	79.798	99	99	1218
CA611	CA611_numtassem58	chr15:51623005-51626741	CA611_numtassem58_hsp1	chr15	51623005	51625168	NC_002008.4	13301	15458	+	79.807	2164	2158	3737
CA611	CA611_numtassem58	chr15:51623005-51626741	CA611_numtassem58_hsp2	chr15	51625346	51625789	NC_002008.4	15532	15970	+	78.913	444	439	3737
CA611	CA611_numtassem58	chr15:51623005-51626741	CA611_numtassem58_hsp3	chr15	51625795	51625902	NC_002008.4	16024	16130	+	76.364	108	107	3737
CA611	CA611_numtassem58	chr15:51623005-51626741	CA611_numtassem58_hsp4	chr15	51626108	51626741	NC_002008.4	16426,1	16727,318	+	75.535	634	620	3737
CA611	CA611_numtassem59	chr15:57866653-57866698	CA611_numtassem59_hsp1	chr15	57866653	57866698	NC_002008.4	9439	9484	-	97.826	46	46	46
CA611	CA611_numtassem60	chr16:5992393-5994834	CA611_numtassem60_hsp1	chr16	5992393	5993716	NC_002008.4	14527	15837	-	80.752	1324	1311	2442
CA611	CA611_numtassem60	chr16:5992393-5994834	CA611_numtassem60_hsp2	chr16	5993921	5994834	NC_002008.4	13616	14533	-	85.065	914	918	2442
CA611	CA611_numtassem61	chr16:5994836-5998320	CA611_numtassem61_hsp1	chr16	5994836	5998320	NC_002008.4	3110	6593	-	84.298	3485	3484	3485
CA611	CA611_numtassem62	chr16:7056242-7056321	CA611_numtassem62_hsp1	chr16	7056242	7056321	NC_002008.4	6972	7050	-	80	80	79	80
CA611	CA611_numtassem63	chr16:8244404-8244471	CA611_numtassem63_hsp1	chr16	8244404	8244471	NC_002008.4	8065	8135	-	77.465	68	71	68
CA611	CA611_numtassem64	chr16:10798896-10798947	CA611_numtassem64_hsp1	chr16	10798896	10798947	NC_002008.4	12334	12385	-	86.538	52	52	52
CA611	CA611_numtassem65	chr16:26873598-26873773	CA611_numtassem65_hsp1	chr16	26873598	26873773	NC_002008.4	13	189	-	69.663	176	177	176
CA611	CA611_numtassem66	chr16:28355778-28355836	CA611_numtassem66_hsp1	chr16	28355778	28355836	NC_002008.4	15526	15584	+	88.136	59	59	59
CA611	CA611_numtassem67	chr16:52339277-52339329	CA611_numtassem67_hsp1	chr16	52339277	52339329	NC_002008.4	2070	2122	-	88.679	53	53	53
CA611	CA611_numtassem68	chr17:7022871-7022941	CA611_numtassem68_hsp1	chr17	7022871	7022941	NC_002008.4	13115	13188	+	90.541	71	74	71
CA611	CA611_numtassem69	chr17:27625357-27625455	CA611_numtassem69_hsp1	chr17	27625357	27625455	NC_002008.4	2549	2647	+	94.949	99	99	99
CA611	CA611_numtassem70	chr17:42362127-42363151	CA611_numtassem70_hsp1	chr17	42362127	42363151	NC_002008.4	10166	11207	-	80.134	1025	1042	1025
CA611	CA611_numtassem71	chr17:52971615-52972314	CA611_numtassem71_hsp1	chr17	52971615	52972314	NC_002008.4	4329	5028	-	84.571	700	700	700
CA611	CA611_numtassem72	chr17:56628613-56628685	CA611_numtassem72_hsp1	chr17	56628613	56628685	NC_002008.4	5160	5232	+	98.63	73	73	73
CA611	CA611_numtassem73	chr17:58977006-58979872	CA611_numtassem73_hsp1	chr17	58977006	58979872	NC_002008.4	5188	8058	-	84.725	2867	2871	2867
CA611	CA611_numtassem74	chr17:60511594-60511729	CA611_numtassem74_hsp1	chr17	60511594	60511729	NC_002008.4	1123	1258	+	99.265	136	136	136
CA611	CA611_numtassem75	chr17:63872311-63872380	CA611_numtassem75_hsp1	chr17	63872311	63872380	NC_002008.4	3765	3833	-	81.429	70	69	70
CA611	CA611_numtassem76	chr18:31061986-31062461	CA611_numtassem76_hsp1	chr18	31061986	31062461	NC_002008.4	2015	2518	-	70.334	476	504	476
CA611	CA611_numtassem77	chr18:31300797-31307958	CA611_numtassem77_hsp1	chr18	31300797	31301465	NC_002008.4	11554	12250	+	70.721	669	697	7162
CA611	CA611_numtassem77	chr18:31300797-31307958	CA611_numtassem77_hsp2	chr18	31301713	31302078	NC_002008.4	12539	12921	+	68.312	366	383	7162
CA611	CA611_numtassem77	chr18:31300797-31307958	CA611_numtassem77_hsp3	chr18	31302280	31302846	NC_002008.4	12930	13501	+	67.747	567	572	7162
CA611	CA611_numtassem77	chr18:31300797-31307958	CA611_numtassem77_hsp4	chr18	31303353	31303379	NC_002008.4	14116	14142	+	92.593	27	27	7162
CA611	CA611_numtassem77	chr18:31300797-31307958	CA611_numtassem77_hsp5	chr18	31303419	31303890	NC_002008.4	14146	14629	+	68.776	472	484	7162
CA611	CA611_numtassem77	chr18:31300797-31307958	CA611_numtassem77_hsp6	chr18	31303928	31303996	NC_002008.4	15850	15918	+	85.507	69	69	7162
CA611	CA611_numtassem77	chr18:31300797-31307958	CA611_numtassem77_hsp7	chr18	31304598	31305679	NC_002008.4	1	1072	+	71.783	1082	1072	7162
CA611	CA611_numtassem77	chr18:31300797-31307958	CA611_numtassem77_hsp8	chr18	31305745	31307354	NC_002008.4	1711	3422	+	65.344	1610	1712	7162
CA611	CA611_numtassem77	chr18:31300797-31307958	CA611_numtassem77_hsp9	chr18	31307686	31307958	NC_002008.4	3611	3899	+	75.779	273	289	7162
CA611	CA611_numtassem78	chr18:49385100-49385273	CA611_numtassem78_hsp1	chr18	49385100	49385273	NC_002008.4	6061	6234	-	100	174	174	174
CA611	CA611_numtassem79	chr19:16437072-16437369	CA611_numtassem79_hsp1	chr19	16437072	16437369	NC_002008.4	15554	15847	+	81.667	298	294	298
CA611	CA611_numtassem80	chr19:19031247-19031656	CA611_numtassem80_hsp1	chr19	19031247	19031656	NC_002008.4	5240	5654	-	79.376	410	415	410
CA611	CA611_numtassem81	chr2:5031716-5031774	CA611_numtassem81_hsp1	chr2	5031716	5031774	NC_002008.4	705	763	-	94.915	59	59	59
CA611	CA611_numtassem82	chr2:7776073-7776344	CA611_numtassem82_hsp1	chr2	7776073	7776344	NC_002008.4	2752	3027	-	81.159	272	276	272
CA611	CA611_numtassem83	chr2:15853118-15853179	CA611_numtassem83_hsp1	chr2	15853118	15853179	NC_002008.4	7347	7414	-	80.882	62	68	62
CA611	CA611_numtassem84	chr2:22680747-22681138	CA611_numtassem84_hsp1	chr2	22680747	22681138	NC_002008.4	2106	2536	-	72.414	392	431	392
CA611	CA611_numtassem85	chr2:32677231-32677403	CA611_numtassem85_hsp1	chr2	32677231	32677403	NC_002008.4	5796	5968	+	75.145	173	173	173
CA611	CA611_numtassem86	chr2:35050885-35050939	CA611_numtassem86_hsp1	chr2	35050885	35050939	NC_002008.4	10695	10749	+	94.545	55	55	55
CA611	CA611_numtassem87	chr2:35050934-35051002	CA611_numtassem87_hsp1	chr2	35050934	35051002	NC_002008.4	2661	2728	-	89.855	69	68	69
CA611	CA611_numtassem88	chr2:35051006-35051054	CA611_numtassem88_hsp1	chr2	35051006	35051054	NC_002008.4	13210	13258	+	93.878	49	49	49
CA611	CA611_numtassem89	chr2:35687601-35687865	CA611_numtassem89_hsp1	chr2	35687601	35687865	NC_002008.4	9400	9663	+	82.331	265	264	265
CA611	CA611_numtassem90	chr2:51177329-51177384	CA611_numtassem90_hsp1	chr2	51177329	51177384	NC_002008.4	12336	12391	-	87.5	56	56	56
CA611	CA611_numtassem91	chr2:54155893-54156107	CA611_numtassem91_hsp1	chr2	54155893	54156107	NC_002008.4	3095	3309	+	86.977	215	215	215
CA611	CA611_numtassem92	chr2:54573112-54573968	CA611_numtassem92_hsp1	chr2	54573112	54573305	NC_002008.4	156	345	+	69.192	194	190	857
CA611	CA611_numtassem92	chr2:54573112-54573968	CA611_numtassem92_hsp2	chr2	54573831	54573968	NC_002008.4	387	524	+	74.101	138	138	857
CA611	CA611_numtassem93	chr2:54578952-54579034	CA611_numtassem93_hsp1	chr2	54578952	54579034	NC_002008.4	1139	1226	+	79.545	83	88	83
CA611	CA611_numtassem94	chr20:19667363-19667401	CA611_numtassem94_hsp1	chr20	19667363	19667401	NC_002008.4	1383	1421	+	94.872	39	39	39
CA611	CA611_numtassem95	chr20:19794763-19794890	CA611_numtassem95_hsp1	chr20	19794763	19794890	NC_002008.4	2834	2961	+	96.094	128	128	128
CA611	CA611_numtassem96	chr20:20671602-20671679	CA611_numtassem96_hsp1	chr20	20671602	20671679	NC_002008.4	6552	6629	-	84.615	78	78	78
CA611	CA611_numtassem97	chr20:34616728-34616914	CA611_numtassem97_hsp1	chr20	34616728	34616914	NC_002008.4	11739	11930	+	74.479	187	192	187
CA611	CA611_numtassem98	chr21:2451430-2451816	CA611_numtassem98_hsp1	chr21	2451430	2451816	NC_002008.4	12030	12416	+	80.362	387	387	387
CA611	CA611_numtassem99	chr21:16886356-16890494	CA611_numtassem99_hsp1	chr21	16886356	16887441	NC_002008.4	15092	16171	+	82.353	1086	1080	4139
CA611	CA611_numtassem99	chr21:16886356-16890494	CA611_numtassem99_hsp2	chr21	16887414	16890494	NC_002008.4	16412,1	16727,2773	+	86.831	3081	3089	4139
CA611	CA611_numtassem100	chr21:25031689-25031753	CA611_numtassem100_hsp1	chr21	25031689	25031753	NC_002008.4	844	908	+	93.846	65	65	65
CA611	CA611_numtassem101	chr21:30054293-30054563	CA611_numtassem101_hsp1	chr21	30054293	30054563	NC_002008.4	2239	2500	-	70.438	271	262	271
CA611	CA611_numtassem102	chr21:50532118-50532334	CA611_numtassem102_hsp1	chr21	50532118	50532334	NC_002008.4	15755	15971	-	85.714	217	217	217
CA611	CA611_numtassem103	chr22:4210917-4210972	CA611_numtassem103_hsp1	chr22	4210917	4210972	NC_002008.4	15020	15075	-	85.714	56	56	56
CA611	CA611_numtassem104	chr22:37472098-37472152	CA611_numtassem104_hsp1	chr22	37472098	37472152	NC_002008.4	1441	1497	+	87.719	55	57	55
CA611	CA611_numtassem105	chr22:50780487-50780544	CA611_numtassem105_hsp1	chr22	50780487	50780544	NC_002008.4	11987	12044	+	94.828	58	58	58
CA611	CA611_numtassem106	chr22:52200442-52200477	CA611_numtassem106_hsp1	chr22	52200442	52200477	NC_002008.4	4223	4258	-	97.222	36	36	36
CA611	CA611_numtassem107	chr23:2039824-2039909	CA611_numtassem107_hsp1	chr23	2039824	2039909	NC_002008.4	4909	4994	+	88.372	86	86	86
CA611	CA611_numtassem108	chr23:17238938-17239005	CA611_numtassem108_hsp1	chr23	17238938	17239005	NC_002008.4	14125	14192	+	98.529	68	68	68
CA611	CA611_numtassem109	chr23:44321425-44321473	CA611_numtassem109_hsp1	chr23	44321425	44321473	NC_002008.4	8141	8189	+	93.878	49	49	49
CA611	CA611_numtassem110	chr23:49510002-49513431	CA611_numtassem110_hsp1	chr23	49510002	49510575	NC_002008.4	8871	9457	-	64.25	574	587	3430
CA611	CA611_numtassem110	chr23:49510002-49513431	CA611_numtassem110_hsp2	chr23	49511010	49511235	NC_002008.4	8156	8387	-	68.333	226	232	3430
CA611	CA611_numtassem110	chr23:49510002-49513431	CA611_numtassem110_hsp3	chr23	49511778	49512169	NC_002008.4	7176	7564	-	66.337	392	389	3430
CA611	CA611_numtassem110	chr23:49510002-49513431	CA611_numtassem110_hsp4	chr23	49513084	49513431	NC_002008.4	6049	6397	-	67.135	348	349	3430
CA611	CA611_numtassem111	chr23:49701156-49701380	CA611_numtassem111_hsp1	chr23	49701156	49701380	NC_002008.4	5490	5713	-	73.333	225	224	225
CA611	CA611_numtassem112	chr23:51332147-51332215	CA611_numtassem112_hsp1	chr23	51332147	51332215	NC_002008.4	11725	11793	-	85.507	69	69	69
CA611	CA611_numtassem113	chr24:5289732-5293907	CA611_numtassem113_hsp1	chr24	5289732	5290134	NC_002008.4	15528	15932	+	78.345	403	405	4176
CA611	CA611_numtassem113	chr24:5289732-5293907	CA611_numtassem113_hsp2	chr24	5290234	5290278	NC_002008.4	16499	16542	+	82.222	45	44	4176
CA611	CA611_numtassem113	chr24:5289732-5293907	CA611_numtassem113_hsp3	chr24	5290715	5291752	NC_002008.4	16720,1	16727,1063	+	81.43	1038	1071	4176
CA611	CA611_numtassem113	chr24:5289732-5293907	CA611_numtassem113_hsp4	chr24	5291929	5293907	NC_002008.4	1055	3045	+	79.136	1979	1991	4176
CA611	CA611_numtassem114	chr24:5751302-5751369	CA611_numtassem114_hsp1	chr24	5751302	5751369	NC_002008.4	2452	2519	-	95.588	68	68	68
CA611	CA611_numtassem115	chr24:10281283-10281352	CA611_numtassem115_hsp1	chr24	10281283	10281352	NC_002008.4	2722	2791	-	77.143	70	70	70
CA611	CA611_numtassem116	chr24:23295038-23295108	CA611_numtassem116_hsp1	chr24	23295038	23295108	NC_002008.4	8539	8609	+	91.549	71	71	71
CA611	CA611_numtassem117	chr24:30792580-30793289	CA611_numtassem117_hsp1	chr24	30792580	30793289	NC_002008.4	3019	3733	-	78.562	710	715	710
CA611	CA611_numtassem118	chr24:32680750-32680815	CA611_numtassem118_hsp1	chr24	32680750	32680815	NC_002008.4	1493	1558	+	87.879	66	66	66
CA611	CA611_numtassem119	chr24:35944691-35944764	CA611_numtassem119_hsp1	chr24	35944691	35944764	NC_002008.4	5011	5086	-	86.842	74	76	74
CA611	CA611_numtassem120	chr24:45657821-45657887	CA611_numtassem120_hsp1	chr24	45657821	45657887	NC_002008.4	10462	10529	-	82.353	67	68	67
CA611	CA611_numtassem121	chr25:20444680-20444747	CA611_numtassem121_hsp1	chr25	20444680	20444747	NC_002008.4	12636	12703	+	83.824	68	68	68
CA611	CA611_numtassem122	chr25:22312095-22312498	CA611_numtassem122_hsp1	chr25	22312095	22312498	NC_002008.4	12089	12493	-	83.951	404	405	404
CA611	CA611_numtassem123	chr25:23010629-23010663	CA611_numtassem123_hsp1	chr25	23010629	23010663	NC_002008.4	5054	5088	-	97.143	35	35	35
CA611	CA611_numtassem124	chr25:25955388-25955467	CA611_numtassem124_hsp1	chr25	25955388	25955467	NC_002008.4	9810	9891	-	84.146	80	82	80
CA611	CA611_numtassem125	chr25:28933581-28933651	CA611_numtassem125_hsp1	chr25	28933581	28933651	NC_002008.4	13482	13554	+	78.667	71	73	71
CA611	CA611_numtassem126	chr25:40303252-40303294	CA611_numtassem126_hsp1	chr25	40303252	40303294	NC_002008.4	15318	15360	-	90.698	43	43	43
CA611	CA611_numtassem127	chr26:18246367-18246406	CA611_numtassem127_hsp1	chr26	18246367	18246406	NC_002008.4	15872	15911	+	95	40	40	40
CA611	CA611_numtassem128	chr26:22110704-22110757	CA611_numtassem128_hsp1	chr26	22110704	22110757	NC_002008.4	16559	16612	-	90.741	54	54	54
CA611	CA611_numtassem129	chr26:35376152-35376337	CA611_numtassem129_hsp1	chr26	35376152	35376337	NC_002008.4	15675	15862	+	80.319	186	188	186
CA611	CA611_numtassem130	chr27:13825108-13825169	CA611_numtassem130_hsp1	chr27	13825108	13825169	NC_002008.4	1455	1517	-	87.302	62	63	62
CA611	CA611_numtassem131	chr27:37480203-37480267	CA611_numtassem131_hsp1	chr27	37480203	37480267	NC_002008.4	3128	3192	-	89.231	65	65	65
CA611	CA611_numtassem132	chr27:38548838-38552110	CA611_numtassem132_hsp1	chr27	38548838	38550349	NC_002008.4	1139	2659	-	86.536	1512	1521	3273
CA611	CA611_numtassem132	chr27:38548838-38552110	CA611_numtassem132_hsp2	chr27	38550440	38551277	NC_002008.4	275	1125	-	86.183	838	851	3273
CA611	CA611_numtassem132	chr27:38548838-38552110	CA611_numtassem132_hsp3	chr27	38551276	38551326	NC_002008.4	181	231	-	88.235	51	51	3273
CA611	CA611_numtassem132	chr27:38548838-38552110	CA611_numtassem132_hsp4	chr27	38551524	38552110	NC_002008.4	16350,1	16727,191	-	69.142	587	569	3273
CA611	CA611_numtassem133	chr27:40658803-40658865	CA611_numtassem133_hsp1	chr27	40658803	40658865	NC_002008.4	1136	1198	-	92.063	63	63	63
CA611	CA611_numtassem134	chr27:42786315-42786356	CA611_numtassem134_hsp1	chr27	42786315	42786356	NC_002008.4	1047	1088	+	92.857	42	42	42
CA611	CA611_numtassem135	chr28:8345126-8345208	CA611_numtassem135_hsp1	chr28	8345126	8345208	NC_002008.4	3831	3913	-	87.952	83	83	83
CA611	CA611_numtassem136	chr28:29960196-29961295	CA611_numtassem136_hsp1	chr28	29960196	29961295	NC_002008.4	8896	10001	+	82.342	1100	1106	1100
CA611	CA611_numtassem137	chr28:35708671-35708744	CA611_numtassem137_hsp1	chr28	35708671	35708744	NC_002008.4	5865	5938	+	87.838	74	74	74
CA611	CA611_numtassem138	chr29:749375-753635	CA611_numtassem138_hsp1	chr29	749375	752565	NC_002008.4	16401,1	16727,2863	-	87.609	3191	3190	4261
CA611	CA611_numtassem138	chr29:749375-753635	CA611_numtassem138_hsp2	chr29	752540	753635	NC_002008.4	15059	16160	-	82.783	1096	1102	4261
CA611	CA611_numtassem139	chr29:2455969-2456112	CA611_numtassem139_hsp1	chr29	2455969	2456112	NC_002008.4	6735	6880	+	70.548	144	146	144
CA611	CA611_numtassem140	chr29:3075046-3075116	CA611_numtassem140_hsp1	chr29	3075046	3075116	NC_002008.4	12538	12608	-	95.775	71	71	71
CA611	CA611_numtassem141	chr29:30118255-30118324	CA611_numtassem141_hsp1	chr29	30118255	30118324	NC_002008.4	14476	14545	-	84.286	70	70	70
CA611	CA611_numtassem142	chr29:31263730-31263814	CA611_numtassem142_hsp1	chr29	31263730	31263814	NC_002008.4	13779	13863	+	97.647	85	85	85
CA611	CA611_numtassem143	chr29:40694101-40695184	CA611_numtassem143_hsp1	chr29	40694101	40695184	NC_002008.4	3926	5004	-	82.061	1084	1079	1084
CA611	CA611_numtassem144	chr3:4069926-4070131	CA611_numtassem144_hsp1	chr3	4069926	4070131	NC_002008.4	15387	15584	-	79.426	206	198	206
CA611	CA611_numtassem145	chr3:8507446-8507527	CA611_numtassem145_hsp1	chr3	8507446	8507527	NC_002008.4	11143	11224	+	93.902	82	82	82
CA611	CA611_numtassem146	chr3:8507522-8507582	CA611_numtassem146_hsp1	chr3	8507522	8507582	NC_002008.4	5893	5952	-	88.525	61	60	61
CA611	CA611_numtassem147	chr3:14102236-14102306	CA611_numtassem147_hsp1	chr3	14102236	14102306	NC_002008.4	20	90	+	92.958	71	71	71
CA611	CA611_numtassem148	chr3:17171502-17173324	CA611_numtassem148_hsp1	chr3	17171502	17172240	NC_002008.4	13253	14006	+	78.175	739	754	1823
CA611	CA611_numtassem148	chr3:17171502-17173324	CA611_numtassem148_hsp2	chr3	17172699	17173324	NC_002008.4	13999	14625	+	83.413	626	627	1823
CA611	CA611_numtassem149	chr3:17173423-17173799	CA611_numtassem149_hsp1	chr3	17173423	17173799	NC_002008.4	1	376	+	89.39	377	376	377
CA611	CA611_numtassem150	chr3:30784641-30784678	CA611_numtassem150_hsp1	chr3	30784641	30784678	NC_002008.4	11468	11505	-	92.105	38	38	38
CA611	CA611_numtassem151	chr3:39169070-39169130	CA611_numtassem151_hsp1	chr3	39169070	39169130	NC_002008.4	3567	3627	+	85.246	61	61	61
CA611	CA611_numtassem152	chr3:43190003-43190592	CA611_numtassem152_hsp1	chr3	43190003	43190592	NC_002008.4	1	589	+	85.11	590	589	590
CA611	CA611_numtassem153	chr3:64377062-64377094	CA611_numtassem153_hsp1	chr3	64377062	64377094	NC_002008.4	1291	1323	+	96.97	33	33	33
CA611	CA611_numtassem154	chr3:66663068-66663529	CA611_numtassem154_hsp1	chr3	66663068	66663473	NC_002008.4	15531	15950	-	75.177	406	420	462
CA611	CA611_numtassem154	chr3:66663068-66663529	CA611_numtassem154_hsp2	chr3	66663488	66663529	NC_002008.4	15548	15589	-	90.476	42	42	462
CA611	CA611_numtassem155	chr30:108578-110586	CA611_numtassem155_hsp1	chr30	108578	110586	NC_002008.4	11362	13370	+	92.484	2009	2009	2009
CA611	CA611_numtassem156	chr30:595149-596032	CA611_numtassem156_hsp1	chr30	595149	596032	NC_002008.4	210	1123	-	70.374	884	914	884
CA611	CA611_numtassem157	chr30:3864296-3864443	CA611_numtassem157_hsp1	chr30	3864296	3864443	NC_002008.4	6886	7034	+	88.667	148	149	148
CA611	CA611_numtassem158	chr30:11025482-11025548	CA611_numtassem158_hsp1	chr30	11025482	11025548	NC_002008.4	11939	12005	+	83.582	67	67	67
CA611	CA611_numtassem159	chr30:15250090-15250150	CA611_numtassem159_hsp1	chr30	15250090	15250150	NC_002008.4	16097	16165	-	79.71	61	69	61
CA611	CA611_numtassem160	chr30:25078044-25078135	CA611_numtassem160_hsp1	chr30	25078044	25078135	NC_002008.4	1459	1534	-	76.087	92	76	92
CA611	CA611_numtassem161	chr30:35166360-35166413	CA611_numtassem161_hsp1	chr30	35166360	35166413	NC_002008.4	11587	11640	+	90.741	54	54	54
CA611	CA611_numtassem162	chr31:1716001-1718652	CA611_numtassem162_hsp1	chr31	1716001	1718019	NC_002008.4	14139	16169	+	81.411	2019	2031	2652
CA611	CA611_numtassem162	chr31:1716001-1718652	CA611_numtassem162_hsp2	chr31	1717981	1718652	NC_002008.4	16387,1	16727,313	+	76.912	672	654	2652
CA611	CA611_numtassem163	chr31:30978527-30978583	CA611_numtassem163_hsp1	chr31	30978527	30978583	NC_002008.4	1459	1517	+	83.051	57	59	57
CA611	CA611_numtassem164	chr31:36957689-36957748	CA611_numtassem164_hsp1	chr31	36957689	36957748	NC_002008.4	9833	9893	+	98.361	60	61	60
CA611	CA611_numtassem165	chr32:7241155-7241675	CA611_numtassem165_hsp1	chr32	7241155	7241328	NC_002008.4	11311	11484	+	82.184	174	174	521
CA611	CA611_numtassem165	chr32:7241155-7241675	CA611_numtassem165_hsp2	chr32	7241374	7241675	NC_002008.4	11470	11773	+	79.935	302	304	521
CA611	CA611_numtassem166	chr32:12055367-12055430	CA611_numtassem166_hsp1	chr32	12055367	12055430	NC_002008.4	12905	12968	+	84.375	64	64	64
CA611	CA611_numtassem167	chr32:15226380-15226454	CA611_numtassem167_hsp1	chr32	15226380	15226454	NC_002008.4	8854	8930	+	84.416	75	77	75
CA611	CA611_numtassem168	chr32:19661595-19661648	CA611_numtassem168_hsp1	chr32	19661595	19661648	NC_002008.4	2465	2518	+	88.889	54	54	54
CA611	CA611_numtassem169	chr32:24983361-24983469	CA611_numtassem169_hsp1	chr32	24983361	24983469	NC_002008.4	7950	8058	+	79.091	109	109	109
CA611	CA611_numtassem170	chr33:12053498-12053550	CA611_numtassem170_hsp1	chr33	12053498	12053550	NC_002008.4	2590	2643	+	90.741	53	54	53
CA611	CA611_numtassem171	chr33:12053615-12053675	CA611_numtassem171_hsp1	chr33	12053615	12053675	NC_002008.4	239	299	+	98.361	61	61	61
CA611	CA611_numtassem172	chr33:12053669-12053747	CA611_numtassem172_hsp1	chr33	12053669	12053747	NC_002008.4	148	227	-	96.25	79	80	79
CA611	CA611_numtassem173	chr33:28528582-28528648	CA611_numtassem173_hsp1	chr33	28528582	28528648	NC_002008.4	6948	7014	+	88.235	67	67	67
CA611	CA611_numtassem174	chr33:31213798-31215826	CA611_numtassem174_hsp1	chr33	31213798	31214031	NC_002008.4	13104	13345	+	69.421	234	242	2029
CA611	CA611_numtassem174	chr33:31213798-31215826	CA611_numtassem174_hsp2	chr33	31214079	31215826	NC_002008.4	13658	15507	+	67.042	1748	1850	2029
CA611	CA611_numtassem175	chr34:8519047-8519491	CA611_numtassem175_hsp1	chr34	8519047	8519491	NC_002008.4	9606	10052	-	81.292	445	447	445
CA611	CA611_numtassem176	chr34:12463139-12468866	CA611_numtassem176_hsp1	chr34	12463139	12463344	NC_002008.4	5052	5256	+	87.864	206	205	5728
CA611	CA611_numtassem176	chr34:12463139-12468866	CA611_numtassem176_hsp2	chr34	12463436	12468866	NC_002008.4	5264	10724	+	82.28	5431	5461	5728
CA611	CA611_numtassem177	chr34:12622762-12634175	CA611_numtassem177_hsp1	chr34	12622762	12623709	NC_002008.4	4311	5256	+	83.455	948	946	11414
CA611	CA611_numtassem177	chr34:12622762-12634175	CA611_numtassem177_hsp2	chr34	12623802	12627469	NC_002008.4	5264	8938	+	83.465	3668	3675	11414
CA611	CA611_numtassem177	chr34:12622762-12634175	CA611_numtassem177_hsp3	chr34	12627661	12634175	NC_002008.4	8932	15458	+	82.633	6515	6527	11414
CA611	CA611_numtassem178	chr34:31993144-31994151	CA611_numtassem178_hsp1	chr34	31993144	31994151	NC_002008.4	11442	12451	-	84.372	1008	1010	1008
CA611	CA611_numtassem179	chr34:36683874-36684212	CA611_numtassem179_hsp1	chr34	36683874	36684212	NC_002008.4	14311	14650	+	81.525	339	340	339
CA611	CA611_numtassem180	chr34:40721706-40721762	CA611_numtassem180_hsp1	chr34	40721706	40721762	NC_002008.4	5059	5115	+	87.931	57	57	57
CA611	CA611_numtassem181	chr35:4212755-4212815	CA611_numtassem181_hsp1	chr35	4212755	4212815	NC_002008.4	10760	10820	+	83.607	61	61	61
CA611	CA611_numtassem182	chr35:8814617-8814674	CA611_numtassem182_hsp1	chr35	8814617	8814674	NC_002008.4	1487	1544	-	100	58	58	58
CA611	CA611_numtassem183	chr35:14296168-14296380	CA611_numtassem183_hsp1	chr35	14296168	14296380	NC_002008.4	11405	11618	-	74.537	213	214	213
CA611	CA611_numtassem184	chr36:25626462-25626535	CA611_numtassem184_hsp1	chr36	25626462	25626535	NC_002008.4	9834	9908	-	86.667	74	75	74
CA611	CA611_numtassem185	chr37:1236805-1236907	CA611_numtassem185_hsp1	chr37	1236805	1236907	NC_002008.4	6548	6651	+	81.731	103	104	103
CA611	CA611_numtassem186	chr38:5838511-5838592	CA611_numtassem186_hsp1	chr38	5838511	5838592	NC_002008.4	3200	3281	+	87.805	82	82	82
CA611	CA611_numtassem187	chr38:7703988-7706282	CA611_numtassem187_hsp1	chr38	7703988	7705494	NC_002008.4	13928	15450	-	67.537	1507	1523	2295
CA611	CA611_numtassem187	chr38:7703988-7706282	CA611_numtassem187_hsp2	chr38	7706079	7706282	NC_002008.4	13110	13314	-	70.732	204	205	2295
CA611	CA611_numtassem188	chr38:17131255-17131326	CA611_numtassem188_hsp1	chr38	17131255	17131326	NC_002008.4	1188	1259	-	100	72	72	72
CA611	CA611_numtassem189	chr4:5809543-5809669	CA611_numtassem189_hsp1	chr4	5809543	5809669	NC_002008.4	10759	10886	+	80.769	127	128	127
CA611	CA611_numtassem190	chr4:10723637-10723792	CA611_numtassem190_hsp1	chr4	10723637	10723792	NC_002008.4	5119	5276	+	84.81	156	158	156
CA611	CA611_numtassem191	chr4:12045668-12045713	CA611_numtassem191_hsp1	chr4	12045668	12045713	NC_002008.4	11950	11995	+	86.957	46	46	46
CA611	CA611_numtassem192	chr4:18022761-18022822	CA611_numtassem192_hsp1	chr4	18022761	18022822	NC_002008.4	3215	3276	+	80.645	62	62	62
CA611	CA611_numtassem193	chr4:80842767-80842898	CA611_numtassem193_hsp1	chr4	80842767	80842898	NC_002008.4	4837	4968	+	71.97	132	132	132
CA611	CA611_numtassem194	chr4:86208006-86208519	CA611_numtassem194_hsp1	chr4	86208006	86208519	NC_002008.4	14045	14568	+	83.206	514	524	514
CA611	CA611_numtassem195	chr4:87357527-87357598	CA611_numtassem195_hsp1	chr4	87357527	87357598	NC_002008.4	6224	6295	-	93.056	72	72	72
CA611	CA611_numtassem196	chr4:87357600-87357680	CA611_numtassem196_hsp1	chr4	87357600	87357680	NC_002008.4	10608	10688	-	96.296	81	81	81
CA611	CA611_numtassem197	chr5:37707632-37707712	CA611_numtassem197_hsp1	chr5	37707632	37707712	NC_002008.4	3187	3265	-	76.543	81	79	81
CA611	CA611_numtassem198	chr5:58155730-58155931	CA611_numtassem198_hsp1	chr5	58155730	58155902	NC_002008.4	16252	16428	+	69.399	173	177	202
CA611	CA611_numtassem198	chr5:58155730-58155931	CA611_numtassem198_hsp2	chr5	58155730	58155931	NC_002008.4	16192	16389	+	68.095	202	198	202
CA611	CA611_numtassem199	chr5:84184698-84184835	CA611_numtassem199_hsp1	chr5	84184698	84184835	NC_002008.4	4996	5135	+	87.143	138	140	138
CA611	CA611_numtassem200	chr6:551252-552709	CA611_numtassem200_hsp1	chr6	551252	552709	NC_002008.4	4874	6342	+	83.956	1458	1469	1458
CA611	CA611_numtassem201	chr6:24684407-24688245	CA611_numtassem201_hsp1	chr6	24684407	24684801	NC_002008.4	8122	8517	-	72.111	395	396	3839
CA611	CA611_numtassem201	chr6:24684407-24688245	CA611_numtassem201_hsp2	chr6	24685016	24685376	NC_002008.4	7770	8138	-	69.737	361	369	3839
CA611	CA611_numtassem201	chr6:24684407-24688245	CA611_numtassem201_hsp3	chr6	24685555	24688245	NC_002008.4	5069	7783	-	74.188	2691	2715	3839
CA611	CA611_numtassem202	chr6:31064227-31064299	CA611_numtassem202_hsp1	chr6	31064227	31064299	NC_002008.4	15801	15873	+	95.89	73	73	73
CA611	CA611_numtassem203	chr6:32487453-32488131	CA611_numtassem203_hsp1	chr6	32487453	32488131	NC_002008.4	8332	9011	+	78.917	679	680	679
CA611	CA611_numtassem204	chr6:60161517-60161580	CA611_numtassem204_hsp1	chr6	60161517	60161580	NC_002008.4	6710	6773	-	79.688	64	64	64
CA611	CA611_numtassem205	chr6:68310497-68313223	CA611_numtassem205_hsp1	chr6	68310497	68312317	NC_002008.4	14306	16159	+	73.943	1821	1854	2727
CA611	CA611_numtassem205	chr6:68310497-68313223	CA611_numtassem205_hsp2	chr6	68312318	68313223	NC_002008.4	13242	14138	+	80.22	906	897	2727
CA611	CA611_numtassem206	chr6:70993387-70993532	CA611_numtassem206_hsp1	chr6	70993387	70993532	NC_002008.4	8072	8217	-	86.301	146	146	146
CA611	CA611_numtassem207	chr6:71241473-71241554	CA611_numtassem207_hsp1	chr6	71241473	71241554	NC_002008.4	13843	13923	+	85.366	82	81	82
CA611	CA611_numtassem208	chr7:10294355-10294412	CA611_numtassem208_hsp1	chr7	10294355	10294412	NC_002008.4	4521	4578	+	82.759	58	58	58
CA611	CA611_numtassem209	chr7:19855225-19862796	CA611_numtassem209_hsp1	chr7	19855225	19855978	NC_002008.4	4309	5092	+	69.027	754	784	7572
CA611	CA611_numtassem209	chr7:19855225-19862796	CA611_numtassem209_hsp2	chr7	19856183	19856289	NC_002008.4	5074	5179	+	82.243	107	106	7572
CA611	CA611_numtassem209	chr7:19855225-19862796	CA611_numtassem209_hsp3	chr7	19856340	19858099	NC_002008.4	6321	8134	+	68.235	1760	1814	7572
CA611	CA611_numtassem209	chr7:19855225-19862796	CA611_numtassem209_hsp4	chr7	19858308	19862796	NC_002008.4	8152	12853	+	66.911	4489	4702	7572
CA611	CA611_numtassem210	chr7:21187076-21187147	CA611_numtassem210_hsp1	chr7	21187076	21187147	NC_002008.4	13800	13871	+	79.167	72	72	72
CA611	CA611_numtassem211	chr7:22413462-22413540	CA611_numtassem211_hsp1	chr7	22413462	22413540	NC_002008.4	1	78	+	86.076	79	78	79
CA611	CA611_numtassem212	chr7:27566510-27574355	CA611_numtassem212_hsp1	chr7	27566510	27567387	NC_002008.4	5232	6174	-	67.715	878	943	7846
CA611	CA611_numtassem212	chr7:27566510-27574355	CA611_numtassem212_hsp2	chr7	27567431	27570741	NC_002008.4	1715	5112	-	68.382	3311	3398	7846
CA611	CA611_numtassem212	chr7:27566510-27574355	CA611_numtassem212_hsp3	chr7	27571051	27571575	NC_002008.4	1078	1609	-	70.95	525	532	7846
CA611	CA611_numtassem212	chr7:27566510-27574355	CA611_numtassem212_hsp4	chr7	27572021	27572975	NC_002008.4	16727,1	16727,982	-	70.916	955	983	7846
CA611	CA611_numtassem212	chr7:27566510-27574355	CA611_numtassem212_hsp5	chr7	27573450	27573703	NC_002008.4	15680	15936	-	73.384	254	257	7846
CA611	CA611_numtassem212	chr7:27566510-27574355	CA611_numtassem212_hsp6	chr7	27574087	27574355	NC_002008.4	15186	15457	-	72.857	269	272	7846
CA611	CA611_numtassem213	chr7:47164475-47166951	CA611_numtassem213_hsp1	chr7	47164475	47166380	NC_002008.4	16388,1	16727,1544	-	84.667	1906	1884	2477
CA611	CA611_numtassem213	chr7:47164475-47166951	CA611_numtassem213_hsp2	chr7	47166332	47166951	NC_002008.4	15566	16188	-	82.656	620	623	2477
CA611	CA611_numtassem214	chr7:47667713-47667982	CA611_numtassem214_hsp1	chr7	47667713	47667982	NC_002008.4	4685	4957	+	85.401	270	273	270
CA611	CA611_numtassem215	chr7:56480753-56480789	CA611_numtassem215_hsp1	chr7	56480753	56480789	NC_002008.4	5043	5079	-	97.297	37	37	37
CA611	CA611_numtassem216	chr7:76717559-76718454	CA611_numtassem216_hsp1	chr7	76717559	76718454	NC_002008.4	1455	2355	+	87.458	896	901	896
CA611	CA611_numtassem217	chr8:17465332-17465381	CA611_numtassem217_hsp1	chr8	17465332	17465381	NC_002008.4	9060	9109	-	88	50	50	50
CA611	CA611_numtassem218	chr8:18656405-18656458	CA611_numtassem218_hsp1	chr8	18656405	18656458	NC_002008.4	12732	12785	-	92.593	54	54	54
CA611	CA611_numtassem219	chr8:28146995-28147070	CA611_numtassem219_hsp1	chr8	28146995	28147070	NC_002008.4	10451	10526	+	78.947	76	76	76
CA611	CA611_numtassem220	chr8:38313219-38313262	CA611_numtassem220_hsp1	chr8	38313219	38313262	NC_002008.4	7734	7777	-	95.455	44	44	44
CA611	CA611_numtassem221	chr8:56505526-56505557	CA611_numtassem221_hsp1	chr8	56505526	56505557	NC_002008.4	844	875	-	100	32	32	32
CA611	CA611_numtassem222	chr8:57807100-57811322	CA611_numtassem222_hsp1	chr8	57807100	57811322	NC_002008.4	4194	8437	-	78.944	4223	4244	4223
CA611	CA611_numtassem223	chr8:58555748-58556231	CA611_numtassem223_hsp1	chr8	58555748	58556231	NC_002008.4	7223	7708	-	77.301	484	486	484
CA611	CA611_numtassem224	chr8:60473325-60473514	CA611_numtassem224_hsp1	chr8	60473325	60473514	NC_002008.4	15212	15401	+	75.916	190	190	190
CA611	CA611_numtassem225	chr9:12749233-12749307	CA611_numtassem225_hsp1	chr9	12749233	12749307	NC_002008.4	16073	16147	-	93.333	75	75	75
CA611	CA611_numtassem226	chr9:29062298-29062364	CA611_numtassem226_hsp1	chr9	29062298	29062364	NC_002008.4	9349	9417	-	78.261	67	69	67
CA611	CA611_numtassem227	chrX:2622670-2622728	CA611_numtassem227_hsp1	chrX	2622670	2622728	NC_002008.4	3778	3843	-	83.333	59	66	59
CA611	CA611_numtassem228	chrX:5930033-5930077	CA611_numtassem228_hsp1	chrX	5930033	5930077	NC_002008.4	3979	4023	+	91.111	45	45	45
CA611	CA611_numtassem229	chrX:18858622-18858692	CA611_numtassem229_hsp1	chrX	18858622	18858692	NC_002008.4	11644	11714	+	87.5	71	71	71
CA611	CA611_numtassem230	chrX:28719372-28721077	CA611_numtassem230_hsp1	chrX	28719372	28721077	NC_002008.4	12975	14679	-	82.674	1706	1705	1706
CA611	CA611_numtassem231	chrX:59728029-59728059	CA611_numtassem231_hsp1	chrX	59728029	59728059	NC_002008.4	9643	9673	-	100	31	31	31
CA611	CA611_numtassem232	chrX:65727729-65734203	CA611_numtassem232_hsp1	chrX	65727729	65728446	NC_002008.4	9800	10529	-	71.293	718	730	6475
CA611	CA611_numtassem232	chrX:65727729-65734203	CA611_numtassem232_hsp2	chrX	65728527	65729850	NC_002008.4	6828	8197	-	69.136	1324	1370	6475
CA611	CA611_numtassem232	chrX:65727729-65734203	CA611_numtassem232_hsp3	chrX	65730404	65732215	NC_002008.4	4843	6659	-	71.987	1812	1817	6475
CA611	CA611_numtassem232	chrX:65727729-65734203	CA611_numtassem232_hsp4	chrX	65732453	65732535	NC_002008.4	4716	4795	-	77.381	83	80	6475
CA611	CA611_numtassem232	chrX:65727729-65734203	CA611_numtassem232_hsp5	chrX	65733637	65734203	NC_002008.4	4168	4743	-	66.323	567	576	6475
CA611	CA611_numtassem233	chrX:86804239-86808894	CA611_numtassem233_hsp1	chrX	86804239	86807764	NC_002008.4	167	3696	-	87.73	3526	3530	4656
CA611	CA611_numtassem233	chrX:86804239-86808894	CA611_numtassem233_hsp2	chrX	86808381	86808894	NC_002008.4	16388,1	16727,173	-	75.425	514	513	4656
CA611	CA611_numtassem234	chrX:90241738-90245797	CA611_numtassem234_hsp1	chrX	90241738	90242284	NC_002008.4	16348,1	16727,158	+	73.145	547	538	4060
CA611	CA611_numtassem234	chrX:90241738-90245797	CA611_numtassem234_hsp2	chrX	90242502	90245797	NC_002008.4	180	3399	+	84.805	3296	3220	4060
CA611	CA611_numtassem235	chrX:91740000-91740724	CA611_numtassem235_hsp1	chrX	91740000	91740288	NC_002008.4	3902	4188	-	82.353	289	287	725
CA611	CA611_numtassem235	chrX:91740000-91740724	CA611_numtassem235_hsp2	chrX	91740468	91740724	NC_002008.4	3658	3915	-	90.698	257	258	725
CA611	CA611_numtassem236	chrX:103788719-103789035	CA611_numtassem236_hsp1	chrX	103788719	103789035	NC_002008.4	8540	8861	+	75.385	317	322	317
CA611	CA611_numtassem237	chrX:112768899-112769450	CA611_numtassem237_hsp1	chrX	112768899	112769450	NC_002008.4	10562	11143	-	68.954	552	582	552
Tasha	Tasha_numtassem1	chr1:73291946-73292018	Tasha_numtassem1_hsp1	chr1	73291946	73292018	NC_002008.4	3761	3833	-	100	73	73	73
Tasha	Tasha_numtassem2	chr1:73771864-73771926	Tasha_numtassem2_hsp1	chr1	73771864	73771926	NC_002008.4	5043	5105	+	90.476	63	63	63
Tasha	Tasha_numtassem3	chr1:75334137-75334202	Tasha_numtassem3_hsp1	chr1	75334137	75334202	NC_002008.4	7357	7422	-	86.364	66	66	66
Tasha	Tasha_numtassem4	chr1:78372632-78374131	Tasha_numtassem4_hsp1	chr1	78372632	78374131	NC_002008.4	360	1864	-	87.831	1500	1505	1500
Tasha	Tasha_numtassem5	chr1:84906749-84906849	Tasha_numtassem5_hsp1	chr1	84906749	84906849	NC_002008.4	6720	6820	+	76.238	101	101	101
Tasha	Tasha_numtassem6	chr1:84906856-84906912	Tasha_numtassem6_hsp1	chr1	84906856	84906912	NC_002008.4	2653	2708	+	82.456	57	56	57
Tasha	Tasha_numtassem7	chr1:92474010-92474562	Tasha_numtassem7_hsp1	chr1	92474010	92474562	NC_002008.4	5325	5878	+	84.657	553	554	553
Tasha	Tasha_numtassem8	chr1:93725808-93726446	Tasha_numtassem8_hsp1	chr1	93725808	93726446	NC_002008.4	16382,1	16727,287	-	79.358	639	633	639
Tasha	Tasha_numtassem9	chr1:99470292-99470462	Tasha_numtassem9_hsp1	chr1	99470292	99470462	NC_002008.4	10316	10495	-	76.111	171	180	171
Tasha	Tasha_numtassem10	chr1:99728819-99734205	Tasha_numtassem10_hsp1	chr1	99728819	99730056	NC_002008.4	7679	8936	+	78.295	1238	1258	5387
Tasha	Tasha_numtassem10	chr1:99728819-99734205	Tasha_numtassem10_hsp2	chr1	99730220	99731925	NC_002008.4	8921	10658	+	79.104	1706	1738	5387
Tasha	Tasha_numtassem10	chr1:99728819-99734205	Tasha_numtassem10_hsp3	chr1	99732119	99732962	NC_002008.4	10693	11537	+	82.645	844	845	5387
Tasha	Tasha_numtassem10	chr1:99728819-99734205	Tasha_numtassem10_hsp4	chr1	99733151	99733707	NC_002008.4	11524	12094	+	78.984	557	571	5387
Tasha	Tasha_numtassem10	chr1:99728819-99734205	Tasha_numtassem10_hsp5	chr1	99733978	99734205	NC_002008.4	12126	12356	+	81.818	228	231	5387
Tasha	Tasha_numtassem11	chr10:992343-992484	Tasha_numtassem11_hsp1	chr10	992343	992484	NC_002008.4	7749	7895	+	72.297	142	147	142
Tasha	Tasha_numtassem12	chr10:3949124-3949188	Tasha_numtassem12_hsp1	chr10	3949124	3949188	NC_002008.4	2494	2558	+	86.154	65	65	65
Tasha	Tasha_numtassem13	chr10:9548150-9548321	Tasha_numtassem13_hsp1	chr10	9548150	9548321	NC_002008.4	9781	9951	+	86.705	172	171	172
Tasha	Tasha_numtassem14	chr10:15494113-15494452	Tasha_numtassem14_hsp1	chr10	15494113	15494452	NC_002008.4	7472	7811	+	95.294	340	340	340
Tasha	Tasha_numtassem15	chr10:18412842-18412909	Tasha_numtassem15_hsp1	chr10	18412842	18412909	NC_002008.4	15295	15362	+	88.235	68	68	68
Tasha	Tasha_numtassem16	chr10:37164731-37164777	Tasha_numtassem16_hsp1	chr10	37164731	37164777	NC_002008.4	11456	11502	+	95.745	47	47	47
Tasha	Tasha_numtassem17	chr10:40735330-40735401	Tasha_numtassem17_hsp1	chr10	40735330	40735401	NC_002008.4	6569	6640	-	88.889	72	72	72
Tasha	Tasha_numtassem18	chr10:60966895-60969749	Tasha_numtassem18_hsp1	chr10	60966895	60967629	NC_002008.4	12018	12762	-	70.199	735	745	2855
Tasha	Tasha_numtassem18	chr10:60966895-60969749	Tasha_numtassem18_hsp2	chr10	60967834	60968135	NC_002008.4	11702	12034	-	68.639	302	333	2855
Tasha	Tasha_numtassem18	chr10:60966895-60969749	Tasha_numtassem18_hsp3	chr10	60968331	60969749	NC_002008.4	10260	11713	-	71.828	1419	1454	2855
Tasha	Tasha_numtassem19	chr10:68403782-68409936	Tasha_numtassem19_hsp1	chr10	68403782	68405181	NC_002008.4	14173	15576	-	83.604	1400	1404	6155
Tasha	Tasha_numtassem19	chr10:68403782-68409936	Tasha_numtassem19_hsp2	chr10	68405376	68409936	NC_002008.4	9641	14184	-	83.65	4561	4544	6155
Tasha	Tasha_numtassem20	chr11:6715697-6715765	Tasha_numtassem20_hsp1	chr11	6715697	6715765	NC_002008.4	135	203	-	87.143	69	69	69
Tasha	Tasha_numtassem21	chr11:43152306-43152553	Tasha_numtassem21_hsp1	chr11	43152306	43152553	NC_002008.4	5338	5585	-	81.452	248	248	248
Tasha	Tasha_numtassem22	chr11:47673290-47673496	Tasha_numtassem22_hsp1	chr11	47673290	47673496	NC_002008.4	1428	1638	+	71.831	207	211	207
Tasha	Tasha_numtassem23	chr11:50214963-50215016	Tasha_numtassem23_hsp1	chr11	50214963	50215016	NC_002008.4	1460	1513	-	100	54	54	54
Tasha	Tasha_numtassem24	chr11:62333811-62333980	Tasha_numtassem24_hsp1	chr11	62333811	62333980	NC_002008.4	11133	11306	-	80.46	170	174	170
Tasha	Tasha_numtassem25	chr11:65879863-65896614	Tasha_numtassem25_hsp1	chr11	65879863	65882954	NC_002008.4	3515	6611	-	83.489	3092	3097	16752
Tasha	Tasha_numtassem25	chr11:65879863-65896614	Tasha_numtassem25_hsp2	chr11	65882967	65886734	NC_002008.4	16397,1	16727,3387	-	85.567	3768	3718	16752
Tasha	Tasha_numtassem25	chr11:65879863-65896614	Tasha_numtassem25_hsp3	chr11	65886701	65887447	NC_002008.4	15431	16166	-	78.01	747	736	16752
Tasha	Tasha_numtassem25	chr11:65879863-65896614	Tasha_numtassem25_hsp4	chr11	65887671	65891034	NC_002008.4	12019	15445	-	81.564	3364	3427	16752
Tasha	Tasha_numtassem25	chr11:65879863-65896614	Tasha_numtassem25_hsp5	chr11	65891230	65891528	NC_002008.4	11698	12001	-	77.199	299	304	16752
Tasha	Tasha_numtassem25	chr11:65879863-65896614	Tasha_numtassem25_hsp6	chr11	65891720	65896614	NC_002008.4	6841	11706	-	80.876	4895	4866	16752
Tasha	Tasha_numtassem26	chr11:68011285-68011383	Tasha_numtassem26_hsp1	chr11	68011285	68011383	NC_002008.4	9343	9440	-	84.848	99	98	99
Tasha	Tasha_numtassem27	chr12:18811124-18811153	Tasha_numtassem27_hsp1	chr12	18811124	18811153	NC_002008.4	14120	14149	+	100	30	30	30
Tasha	Tasha_numtassem28	chr12:22027544-22027604	Tasha_numtassem28_hsp1	chr12	22027544	22027604	NC_002008.4	978	1038	-	91.803	61	61	61
Tasha	Tasha_numtassem29	chr12:38260289-38260548	Tasha_numtassem29_hsp1	chr12	38260289	38260548	NC_002008.4	13462	13719	-	71.538	260	258	260
Tasha	Tasha_numtassem30	chr12:46909981-46910052	Tasha_numtassem30_hsp1	chr12	46909981	46910052	NC_002008.4	12822	12893	-	77.778	72	72	72
Tasha	Tasha_numtassem31	chr12:61904807-61905276	Tasha_numtassem31_hsp1	chr12	61904807	61905276	NC_002008.4	15531	16001	-	83.75	470	471	470
Tasha	Tasha_numtassem32	chr12:62472617-62481751	Tasha_numtassem32_hsp1	chr12	62472617	62475446	NC_002008.4	8103	10977	-	67.914	2830	2875	9135
Tasha	Tasha_numtassem32	chr12:62472617-62481751	Tasha_numtassem32_hsp2	chr12	62476193	62478384	NC_002008.4	5440	7704	-	68.531	2192	2265	9135
Tasha	Tasha_numtassem32	chr12:62472617-62481751	Tasha_numtassem32_hsp3	chr12	62478570	62481751	NC_002008.4	2235	5452	-	69.523	3182	3218	9135
Tasha	Tasha_numtassem33	chr12:63447567-63448674	Tasha_numtassem33_hsp1	chr12	63447567	63448674	NC_002008.4	6183	7362	-	66.443	1108	1180	1108
Tasha	Tasha_numtassem34	chr12:70632600-70633128	Tasha_numtassem34_hsp1	chr12	70632600	70633128	NC_002008.4	6648	7177	+	87.547	529	530	529
Tasha	Tasha_numtassem35	chr13:4737399-4737432	Tasha_numtassem35_hsp1	chr13	4737399	4737432	NC_002008.4	5065	5098	-	100	34	34	34
Tasha	Tasha_numtassem36	chr13:10860339-10860410	Tasha_numtassem36_hsp1	chr13	10860339	10860410	NC_002008.4	10719	10790	+	87.5	72	72	72
Tasha	Tasha_numtassem37	chr13:27464071-27464161	Tasha_numtassem37_hsp1	chr13	27464071	27464161	NC_002008.4	14216	14299	-	76.923	91	84	91
Tasha	Tasha_numtassem38	chr13:42361645-42361709	Tasha_numtassem38_hsp1	chr13	42361645	42361709	NC_002008.4	14050	14114	-	81.538	65	65	65
Tasha	Tasha_numtassem39	chr13:44770783-44771176	Tasha_numtassem39_hsp1	chr13	44770783	44771176	NC_002008.4	13334	13728	-	78.481	394	395	394
Tasha	Tasha_numtassem40	chr13:55052875-55052929	Tasha_numtassem40_hsp1	chr13	55052875	55052929	NC_002008.4	4432	4486	-	83.636	55	55	55
Tasha	Tasha_numtassem41	chr13:56506718-56506784	Tasha_numtassem41_hsp1	chr13	56506718	56506784	NC_002008.4	7116	7182	-	94.03	67	67	67
Tasha	Tasha_numtassem42	chr13:57807281-57807344	Tasha_numtassem42_hsp1	chr13	57807281	57807344	NC_002008.4	9630	9693	+	84.375	64	64	64
Tasha	Tasha_numtassem43	chr13:61512842-61512909	Tasha_numtassem43_hsp1	chr13	61512842	61512909	NC_002008.4	8091	8158	-	85.294	68	68	68
Tasha	Tasha_numtassem44	chr13:61512907-61512966	Tasha_numtassem44_hsp1	chr13	61512907	61512966	NC_002008.4	5040	5100	+	90.164	60	61	60
Tasha	Tasha_numtassem45	chr13:62740787-62740896	Tasha_numtassem45_hsp1	chr13	62740787	62740896	NC_002008.4	7576	7685	+	96.364	110	110	110
Tasha	Tasha_numtassem46	chr14:16951431-16951931	Tasha_numtassem46_hsp1	chr14	16951431	16951931	NC_002008.4	10351	10852	-	79.125	501	502	501
Tasha	Tasha_numtassem47	chr14:49065134-49066587	Tasha_numtassem47_hsp1	chr14	49065134	49065213	NC_002008.4	14981	15060	-	82.5	80	80	1454
Tasha	Tasha_numtassem47	chr14:49065134-49066587	Tasha_numtassem47_hsp2	chr14	49066061	49066587	NC_002008.4	14532	15060	-	81.579	527	529	1454
Tasha	Tasha_numtassem48	chr14:50574919-50574970	Tasha_numtassem48_hsp1	chr14	50574919	50574970	NC_002008.4	5962	6013	+	84.615	52	52	52
Tasha	Tasha_numtassem49	chr14:56848854-56849026	Tasha_numtassem49_hsp1	chr14	56848854	56849026	NC_002008.4	360	532	+	73.563	173	173	173
Tasha	Tasha_numtassem50	chr15:8339935-8340081	Tasha_numtassem50_hsp1	chr15	8339935	8340081	NC_002008.4	1378	1512	-	76.159	147	135	147
Tasha	Tasha_numtassem51	chr15:12103082-12103255	Tasha_numtassem51_hsp1	chr15	12103082	12103255	NC_002008.4	12825	12999	-	98.286	174	175	174
Tasha	Tasha_numtassem52	chr15:13819979-13828486	Tasha_numtassem52_hsp1	chr15	13819979	13820450	NC_002008.4	6159	6629	-	85.805	472	471	8508
Tasha	Tasha_numtassem52	chr15:13819979-13828486	Tasha_numtassem52_hsp2	chr15	13820634	13827166	NC_002008.4	16398,1	16727,6174	-	85.341	6533	6504	8508
Tasha	Tasha_numtassem52	chr15:13819979-13828486	Tasha_numtassem52_hsp3	chr15	13827133	13828486	NC_002008.4	14835	16175	-	82.602	1354	1341	8508
Tasha	Tasha_numtassem53	chr15:41440930-41440994	Tasha_numtassem53_hsp1	chr15	41440930	41440994	NC_002008.4	13482	13546	+	89.231	65	65	65
Tasha	Tasha_numtassem54	chr15:48992250-48992803	Tasha_numtassem54_hsp1	chr15	48992250	48992803	NC_002008.4	15532	16139	+	73.829	554	608	554
Tasha	Tasha_numtassem55	chr15:49059562-49059758	Tasha_numtassem55_hsp1	chr15	49059562	49059758	NC_002008.4	12528	12721	+	72.864	197	194	197
Tasha	Tasha_numtassem56	chr15:51855038-51856255	Tasha_numtassem56_hsp1	chr15	51855038	51856145	NC_002008.4	8561	9664	-	80.523	1108	1104	1218
Tasha	Tasha_numtassem56	chr15:51855038-51856255	Tasha_numtassem56_hsp2	chr15	51856157	51856255	NC_002008.4	7618	7716	-	79.798	99	99	1218
Tasha	Tasha_numtassem57	chr15:51856259-51859994	Tasha_numtassem57_hsp1	chr15	51856259	51858421	NC_002008.4	13301	15458	+	79.945	2163	2158	3736
Tasha	Tasha_numtassem57	chr15:51856259-51859994	Tasha_numtassem57_hsp2	chr15	51858599	51859042	NC_002008.4	15532	15970	+	78.913	444	439	3736
Tasha	Tasha_numtassem57	chr15:51856259-51859994	Tasha_numtassem57_hsp3	chr15	51859048	51859155	NC_002008.4	16024	16130	+	76.364	108	107	3736
Tasha	Tasha_numtassem57	chr15:51856259-51859994	Tasha_numtassem57_hsp4	chr15	51859342	51859994	NC_002008.4	16409,1	16727,318	+	75.186	653	637	3736
Tasha	Tasha_numtassem58	chr15:58083972-58084017	Tasha_numtassem58_hsp1	chr15	58083972	58084017	NC_002008.4	9439	9484	-	97.826	46	46	46
Tasha	Tasha_numtassem59	chr16:7463887-7466331	Tasha_numtassem59_hsp1	chr16	7463887	7465205	NC_002008.4	14527	15837	-	81.057	1319	1311	2445
Tasha	Tasha_numtassem59	chr16:7463887-7466331	Tasha_numtassem59_hsp2	chr16	7465418	7466331	NC_002008.4	13616	14533	-	84.957	914	918	2445
Tasha	Tasha_numtassem60	chr16:7466333-7469817	Tasha_numtassem60_hsp1	chr16	7466333	7469817	NC_002008.4	3110	6593	-	84.67	3485	3484	3485
Tasha	Tasha_numtassem61	chr16:8300926-8301005	Tasha_numtassem61_hsp1	chr16	8300926	8301005	NC_002008.4	6972	7050	-	80	80	79	80
Tasha	Tasha_numtassem62	chr16:9489060-9489127	Tasha_numtassem62_hsp1	chr16	9489060	9489127	NC_002008.4	8065	8135	-	77.465	68	71	68
Tasha	Tasha_numtassem63	chr16:12383763-12383814	Tasha_numtassem63_hsp1	chr16	12383763	12383814	NC_002008.4	12334	12385	-	86.538	52	52	52
Tasha	Tasha_numtassem64	chr16:27032318-27032493	Tasha_numtassem64_hsp1	chr16	27032318	27032493	NC_002008.4	13	189	-	69.663	176	177	176
Tasha	Tasha_numtassem65	chr16:28513502-28513560	Tasha_numtassem65_hsp1	chr16	28513502	28513560	NC_002008.4	15526	15584	+	88.136	59	59	59
Tasha	Tasha_numtassem66	chr16:28556947-28557011	Tasha_numtassem66_hsp1	chr16	28556947	28557011	NC_002008.4	7786	7849	-	80	65	64	65
Tasha	Tasha_numtassem67	chr17:6938442-6938512	Tasha_numtassem67_hsp1	chr17	6938442	6938512	NC_002008.4	13115	13188	+	90.541	71	74	71
Tasha	Tasha_numtassem68	chr17:27554585-27554683	Tasha_numtassem68_hsp1	chr17	27554585	27554683	NC_002008.4	2549	2647	+	94.949	99	99	99
Tasha	Tasha_numtassem69	chr17:42133034-42134058	Tasha_numtassem69_hsp1	chr17	42133034	42134058	NC_002008.4	10166	11207	-	80.134	1025	1042	1025
Tasha	Tasha_numtassem70	chr17:52669428-52670127	Tasha_numtassem70_hsp1	chr17	52669428	52670127	NC_002008.4	4329	5028	-	84.571	700	700	700
Tasha	Tasha_numtassem71	chr17:58479139-58482005	Tasha_numtassem71_hsp1	chr17	58479139	58482005	NC_002008.4	5188	8058	-	85.525	2867	2871	2867
Tasha	Tasha_numtassem72	chr17:60009217-60009352	Tasha_numtassem72_hsp1	chr17	60009217	60009352	NC_002008.4	1123	1258	+	99.265	136	136	136
Tasha	Tasha_numtassem73	chr17:63419101-63419170	Tasha_numtassem73_hsp1	chr17	63419101	63419170	NC_002008.4	3765	3833	-	81.429	70	69	70
Tasha	Tasha_numtassem74	chr18:30429972-30430447	Tasha_numtassem74_hsp1	chr18	30429972	30430447	NC_002008.4	2015	2518	-	70.334	476	504	476
Tasha	Tasha_numtassem75	chr18:30667912-30675073	Tasha_numtassem75_hsp1	chr18	30667912	30668580	NC_002008.4	11554	12250	+	70.721	669	697	7162
Tasha	Tasha_numtassem75	chr18:30667912-30675073	Tasha_numtassem75_hsp2	chr18	30668828	30669193	NC_002008.4	12539	12921	+	68.312	366	383	7162
Tasha	Tasha_numtassem75	chr18:30667912-30675073	Tasha_numtassem75_hsp3	chr18	30669395	30669961	NC_002008.4	12930	13501	+	67.747	567	572	7162
Tasha	Tasha_numtassem75	chr18:30667912-30675073	Tasha_numtassem75_hsp4	chr18	30670467	30670493	NC_002008.4	14116	14142	+	92.593	27	27	7162
Tasha	Tasha_numtassem75	chr18:30667912-30675073	Tasha_numtassem75_hsp5	chr18	30670533	30671004	NC_002008.4	14146	14629	+	68.776	472	484	7162
Tasha	Tasha_numtassem75	chr18:30667912-30675073	Tasha_numtassem75_hsp6	chr18	30671042	30671110	NC_002008.4	15850	15918	+	85.507	69	69	7162
Tasha	Tasha_numtassem75	chr18:30667912-30675073	Tasha_numtassem75_hsp7	chr18	30671712	30672794	NC_002008.4	1	1072	+	71.72	1083	1072	7162
Tasha	Tasha_numtassem75	chr18:30667912-30675073	Tasha_numtassem75_hsp8	chr18	30672860	30674469	NC_002008.4	1711	3422	+	65.344	1610	1712	7162
Tasha	Tasha_numtassem75	chr18:30667912-30675073	Tasha_numtassem75_hsp9	chr18	30674801	30675073	NC_002008.4	3611	3899	+	75.779	273	289	7162
Tasha	Tasha_numtassem76	chr18:47931744-47931915	Tasha_numtassem76_hsp1	chr18	47931744	47931915	NC_002008.4	6061	6234	-	96.552	172	174	172
Tasha	Tasha_numtassem77	chr19:15978249-15978546	Tasha_numtassem77_hsp1	chr19	15978249	15978546	NC_002008.4	15554	15847	+	81.667	298	294	298
Tasha	Tasha_numtassem78	chr19:18572231-18572640	Tasha_numtassem78_hsp1	chr19	18572231	18572640	NC_002008.4	5240	5654	-	79.376	410	415	410
Tasha	Tasha_numtassem79	chr2:4823312-4823373	Tasha_numtassem79_hsp1	chr2	4823312	4823373	NC_002008.4	7347	7414	+	80.882	62	68	62
Tasha	Tasha_numtassem80	chr2:6009762-6009820	Tasha_numtassem80_hsp1	chr2	6009762	6009820	NC_002008.4	705	763	-	94.915	59	59	59
Tasha	Tasha_numtassem81	chr2:8689617-8689888	Tasha_numtassem81_hsp1	chr2	8689617	8689888	NC_002008.4	2752	3027	-	81.159	272	276	272
Tasha	Tasha_numtassem82	chr2:21255284-21255675	Tasha_numtassem82_hsp1	chr2	21255284	21255675	NC_002008.4	2106	2536	-	72.414	392	431	392
Tasha	Tasha_numtassem83	chr2:31275778-31275950	Tasha_numtassem83_hsp1	chr2	31275778	31275950	NC_002008.4	5796	5968	+	75.145	173	173	173
Tasha	Tasha_numtassem84	chr2:33587915-33587969	Tasha_numtassem84_hsp1	chr2	33587915	33587969	NC_002008.4	10695	10749	+	94.545	55	55	55
Tasha	Tasha_numtassem85	chr2:33587964-33588032	Tasha_numtassem85_hsp1	chr2	33587964	33588032	NC_002008.4	2661	2728	-	89.855	69	68	69
Tasha	Tasha_numtassem86	chr2:33588036-33588084	Tasha_numtassem86_hsp1	chr2	33588036	33588084	NC_002008.4	13210	13258	+	93.878	49	49	49
Tasha	Tasha_numtassem87	chr2:34223534-34223799	Tasha_numtassem87_hsp1	chr2	34223534	34223799	NC_002008.4	9400	9663	+	82.397	266	264	266
Tasha	Tasha_numtassem88	chr2:49586613-49586668	Tasha_numtassem88_hsp1	chr2	49586613	49586668	NC_002008.4	12336	12391	-	87.5	56	56	56
Tasha	Tasha_numtassem89	chr2:52565512-52565726	Tasha_numtassem89_hsp1	chr2	52565512	52565726	NC_002008.4	3095	3309	+	86.977	215	215	215
Tasha	Tasha_numtassem90	chr2:52981632-52982489	Tasha_numtassem90_hsp1	chr2	52981632	52981826	NC_002008.4	156	345	+	68.844	195	190	858
Tasha	Tasha_numtassem90	chr2:52981632-52982489	Tasha_numtassem90_hsp2	chr2	52982352	52982489	NC_002008.4	387	524	+	73.381	138	138	858
Tasha	Tasha_numtassem91	chr2:52987488-52987570	Tasha_numtassem91_hsp1	chr2	52987488	52987570	NC_002008.4	1139	1226	+	79.545	83	88	83
Tasha	Tasha_numtassem92	chr20:19613204-19613242	Tasha_numtassem92_hsp1	chr20	19613204	19613242	NC_002008.4	1383	1421	+	94.872	39	39	39
Tasha	Tasha_numtassem93	chr20:20616365-20616442	Tasha_numtassem93_hsp1	chr20	20616365	20616442	NC_002008.4	6552	6629	-	84.615	78	78	78
Tasha	Tasha_numtassem94	chr20:34495417-34495603	Tasha_numtassem94_hsp1	chr20	34495417	34495603	NC_002008.4	11739	11930	+	74.479	187	192	187
Tasha	Tasha_numtassem95	chr21:2463402-2463788	Tasha_numtassem95_hsp1	chr21	2463402	2463788	NC_002008.4	12030	12416	+	80.362	387	387	387
Tasha	Tasha_numtassem96	chr21:16757278-16761619	Tasha_numtassem96_hsp1	chr21	16757278	16758347	NC_002008.4	15092	16158	+	82.553	1070	1067	4342
Tasha	Tasha_numtassem96	chr21:16757278-16761619	Tasha_numtassem96_hsp2	chr21	16758333	16758457	NC_002008.4	16412	16540	+	85.496	125	129	4342
Tasha	Tasha_numtassem96	chr21:16757278-16761619	Tasha_numtassem96_hsp3	chr21	16758676	16761619	NC_002008.4	16557,1	16727,2773	+	87.445	2944	2944	4342
Tasha	Tasha_numtassem97	chr21:24752286-24752350	Tasha_numtassem97_hsp1	chr21	24752286	24752350	NC_002008.4	844	908	+	93.846	65	65	65
Tasha	Tasha_numtassem98	chr21:29512621-29512891	Tasha_numtassem98_hsp1	chr21	29512621	29512891	NC_002008.4	2239	2500	-	70.438	271	262	271
Tasha	Tasha_numtassem99	chr21:49698075-49698291	Tasha_numtassem99_hsp1	chr21	49698075	49698291	NC_002008.4	15755	15971	-	85.714	217	217	217
Tasha	Tasha_numtassem100	chr22:4295569-4295623	Tasha_numtassem100_hsp1	chr22	4295569	4295623	NC_002008.4	15020	15074	-	85.455	55	55	55
Tasha	Tasha_numtassem101	chr22:37302454-37302508	Tasha_numtassem101_hsp1	chr22	37302454	37302508	NC_002008.4	1441	1497	+	87.719	55	57	55
Tasha	Tasha_numtassem102	chr22:50524447-50524504	Tasha_numtassem102_hsp1	chr22	50524447	50524504	NC_002008.4	11987	12044	+	94.828	58	58	58
Tasha	Tasha_numtassem103	chr22:51952077-51952112	Tasha_numtassem103_hsp1	chr22	51952077	51952112	NC_002008.4	4223	4258	-	97.222	36	36	36
Tasha	Tasha_numtassem104	chr23:1927877-1927962	Tasha_numtassem104_hsp1	chr23	1927877	1927962	NC_002008.4	4909	4994	+	88.372	86	86	86
Tasha	Tasha_numtassem105	chr23:17022779-17022846	Tasha_numtassem105_hsp1	chr23	17022779	17022846	NC_002008.4	14125	14192	+	100	68	68	68
Tasha	Tasha_numtassem106	chr23:43931234-43931282	Tasha_numtassem106_hsp1	chr23	43931234	43931282	NC_002008.4	8141	8189	+	93.878	49	49	49
Tasha	Tasha_numtassem107	chr23:49112177-49115606	Tasha_numtassem107_hsp1	chr23	49112177	49112750	NC_002008.4	8871	9457	-	64.25	574	587	3430
Tasha	Tasha_numtassem107	chr23:49112177-49115606	Tasha_numtassem107_hsp2	chr23	49113185	49113410	NC_002008.4	8156	8387	-	68.333	226	232	3430
Tasha	Tasha_numtassem107	chr23:49112177-49115606	Tasha_numtassem107_hsp3	chr23	49113953	49114344	NC_002008.4	7176	7564	-	66.337	392	389	3430
Tasha	Tasha_numtassem107	chr23:49112177-49115606	Tasha_numtassem107_hsp4	chr23	49115259	49115606	NC_002008.4	6049	6397	-	67.135	348	349	3430
Tasha	Tasha_numtassem108	chr23:49303042-49303266	Tasha_numtassem108_hsp1	chr23	49303042	49303266	NC_002008.4	5490	5713	-	73.333	225	224	225
Tasha	Tasha_numtassem109	chr23:50931390-50931458	Tasha_numtassem109_hsp1	chr23	50931390	50931458	NC_002008.4	11725	11793	-	85.507	69	69	69
Tasha	Tasha_numtassem110	chr24:4823834-4828008	Tasha_numtassem110_hsp1	chr24	4823834	4824236	NC_002008.4	15528	15932	+	78.102	403	405	4175
Tasha	Tasha_numtassem110	chr24:4823834-4828008	Tasha_numtassem110_hsp2	chr24	4824336	4824380	NC_002008.4	16499	16542	+	82.222	45	44	4175
Tasha	Tasha_numtassem110	chr24:4823834-4828008	Tasha_numtassem110_hsp3	chr24	4824816	4825853	NC_002008.4	16720,1	16727,1063	+	81.43	1038	1071	4175
Tasha	Tasha_numtassem110	chr24:4823834-4828008	Tasha_numtassem110_hsp4	chr24	4826030	4828008	NC_002008.4	1055	3045	+	79.235	1979	1991	4175
Tasha	Tasha_numtassem111	chr24:5285131-5285198	Tasha_numtassem111_hsp1	chr24	5285131	5285198	NC_002008.4	2452	2519	-	95.588	68	68	68
Tasha	Tasha_numtassem112	chr24:9709373-9709442	Tasha_numtassem112_hsp1	chr24	9709373	9709442	NC_002008.4	2722	2791	-	77.143	70	70	70
Tasha	Tasha_numtassem113	chr24:22607395-22607465	Tasha_numtassem113_hsp1	chr24	22607395	22607465	NC_002008.4	8539	8609	+	91.549	71	71	71
Tasha	Tasha_numtassem114	chr24:30088261-30088970	Tasha_numtassem114_hsp1	chr24	30088261	30088970	NC_002008.4	3019	3733	-	78.562	710	715	710
Tasha	Tasha_numtassem115	chr24:31968267-31968332	Tasha_numtassem115_hsp1	chr24	31968267	31968332	NC_002008.4	1493	1558	+	87.879	66	66	66
Tasha	Tasha_numtassem116	chr24:34833936-34834009	Tasha_numtassem116_hsp1	chr24	34833936	34834009	NC_002008.4	5011	5086	-	86.842	74	76	74
Tasha	Tasha_numtassem117	chr24:44528995-44529061	Tasha_numtassem117_hsp1	chr24	44528995	44529061	NC_002008.4	10462	10529	-	82.353	67	68	67
Tasha	Tasha_numtassem118	chr25:20999792-20999859	Tasha_numtassem118_hsp1	chr25	20999792	20999859	NC_002008.4	12636	12703	+	83.824	68	68	68
Tasha	Tasha_numtassem119	chr25:22846443-22846846	Tasha_numtassem119_hsp1	chr25	22846443	22846846	NC_002008.4	12089	12493	-	83.21	404	405	404
Tasha	Tasha_numtassem120	chr25:23558567-23558601	Tasha_numtassem120_hsp1	chr25	23558567	23558601	NC_002008.4	5054	5088	-	97.143	35	35	35
Tasha	Tasha_numtassem121	chr25:26509296-26509375	Tasha_numtassem121_hsp1	chr25	26509296	26509375	NC_002008.4	9810	9891	-	84.146	80	82	80
Tasha	Tasha_numtassem122	chr25:29471222-29471292	Tasha_numtassem122_hsp1	chr25	29471222	29471292	NC_002008.4	13482	13554	+	78.667	71	73	71
Tasha	Tasha_numtassem123	chr25:40781852-40781894	Tasha_numtassem123_hsp1	chr25	40781852	40781894	NC_002008.4	15318	15360	-	90.698	43	43	43
Tasha	Tasha_numtassem124	chr26:17628416-17628455	Tasha_numtassem124_hsp1	chr26	17628416	17628455	NC_002008.4	15872	15911	-	95	40	40	40
Tasha	Tasha_numtassem125	chr26:21886552-21886605	Tasha_numtassem125_hsp1	chr26	21886552	21886605	NC_002008.4	16559	16612	-	90.741	54	54	54
Tasha	Tasha_numtassem126	chr26:26474303-26474429	Tasha_numtassem126_hsp1	chr26	26474303	26474429	NC_002008.4	5260	5386	-	95.276	127	127	127
Tasha	Tasha_numtassem127	chr26:35743119-35743304	Tasha_numtassem127_hsp1	chr26	35743119	35743304	NC_002008.4	15675	15862	+	80.319	186	188	186
Tasha	Tasha_numtassem128	chr27:14109369-14109430	Tasha_numtassem128_hsp1	chr27	14109369	14109430	NC_002008.4	1455	1517	-	87.302	62	63	62
Tasha	Tasha_numtassem129	chr27:37472850-37472914	Tasha_numtassem129_hsp1	chr27	37472850	37472914	NC_002008.4	3128	3192	-	89.231	65	65	65
Tasha	Tasha_numtassem130	chr27:38536362-38539634	Tasha_numtassem130_hsp1	chr27	38536362	38537873	NC_002008.4	1139	2659	-	86.471	1512	1521	3273
Tasha	Tasha_numtassem130	chr27:38536362-38539634	Tasha_numtassem130_hsp2	chr27	38537964	38538801	NC_002008.4	275	1125	-	86.183	838	851	3273
Tasha	Tasha_numtassem130	chr27:38536362-38539634	Tasha_numtassem130_hsp3	chr27	38538800	38538850	NC_002008.4	181	231	-	88.235	51	51	3273
Tasha	Tasha_numtassem130	chr27:38536362-38539634	Tasha_numtassem130_hsp4	chr27	38539048	38539634	NC_002008.4	16350,1	16727,191	-	69.142	587	569	3273
Tasha	Tasha_numtassem131	chr27:40568920-40568982	Tasha_numtassem131_hsp1	chr27	40568920	40568982	NC_002008.4	1136	1198	-	92.063	63	63	63
Tasha	Tasha_numtassem132	chr27:42685983-42686024	Tasha_numtassem132_hsp1	chr27	42685983	42686024	NC_002008.4	1047	1088	+	92.857	42	42	42
Tasha	Tasha_numtassem133	chr28:8566128-8566210	Tasha_numtassem133_hsp1	chr28	8566128	8566210	NC_002008.4	3831	3913	-	87.952	83	83	83
Tasha	Tasha_numtassem134	chr28:30070896-30071991	Tasha_numtassem134_hsp1	chr28	30070896	30071991	NC_002008.4	8896	10001	+	82.252	1096	1106	1096
Tasha	Tasha_numtassem135	chr28:35714710-35714783	Tasha_numtassem135_hsp1	chr28	35714710	35714783	NC_002008.4	5865	5938	+	87.838	74	74	74
Tasha	Tasha_numtassem136	chr29:983817-988078	Tasha_numtassem136_hsp1	chr29	983817	987008	NC_002008.4	16401,1	16727,2863	-	87.92	3192	3190	4262
Tasha	Tasha_numtassem136	chr29:983817-988078	Tasha_numtassem136_hsp2	chr29	986983	988078	NC_002008.4	15059	16160	-	82.783	1096	1102	4262
Tasha	Tasha_numtassem137	chr29:2683715-2683858	Tasha_numtassem137_hsp1	chr29	2683715	2683858	NC_002008.4	6735	6880	+	70.548	144	146	144
Tasha	Tasha_numtassem138	chr29:3310364-3310434	Tasha_numtassem138_hsp1	chr29	3310364	3310434	NC_002008.4	12538	12608	-	95.775	71	71	71
Tasha	Tasha_numtassem139	chr29:30170201-30170270	Tasha_numtassem139_hsp1	chr29	30170201	30170270	NC_002008.4	14476	14545	-	84.286	70	70	70
Tasha	Tasha_numtassem140	chr29:31314028-31314112	Tasha_numtassem140_hsp1	chr29	31314028	31314112	NC_002008.4	13779	13863	+	97.647	85	85	85
Tasha	Tasha_numtassem141	chr29:40595133-40596216	Tasha_numtassem141_hsp1	chr29	40595133	40596216	NC_002008.4	3926	5004	-	81.969	1084	1079	1084
Tasha	Tasha_numtassem142	chr3:5578092-5578297	Tasha_numtassem142_hsp1	chr3	5578092	5578297	NC_002008.4	15387	15584	-	79.426	206	198	206
Tasha	Tasha_numtassem143	chr3:10019478-10019559	Tasha_numtassem143_hsp1	chr3	10019478	10019559	NC_002008.4	11143	11224	+	93.902	82	82	82
Tasha	Tasha_numtassem144	chr3:10019554-10019614	Tasha_numtassem144_hsp1	chr3	10019554	10019614	NC_002008.4	5893	5952	-	88.525	61	60	61
Tasha	Tasha_numtassem145	chr3:15562481-15562551	Tasha_numtassem145_hsp1	chr3	15562481	15562551	NC_002008.4	20	90	+	92.958	71	71	71
Tasha	Tasha_numtassem146	chr3:18634397-18636217	Tasha_numtassem146_hsp1	chr3	18634397	18635137	NC_002008.4	13253	14009	+	78.364	741	757	1821
Tasha	Tasha_numtassem146	chr3:18634397-18636217	Tasha_numtassem146_hsp2	chr3	18635592	18636217	NC_002008.4	13999	14625	+	83.573	626	627	1821
Tasha	Tasha_numtassem147	chr3:18636316-18636692	Tasha_numtassem147_hsp1	chr3	18636316	18636692	NC_002008.4	1	376	+	89.125	377	376	377
Tasha	Tasha_numtassem148	chr3:32106862-32106899	Tasha_numtassem148_hsp1	chr3	32106862	32106899	NC_002008.4	11468	11505	-	92.105	38	38	38
Tasha	Tasha_numtassem149	chr3:41905444-41905504	Tasha_numtassem149_hsp1	chr3	41905444	41905504	NC_002008.4	3567	3627	+	86.885	61	61	61
Tasha	Tasha_numtassem150	chr3:45907736-45908325	Tasha_numtassem150_hsp1	chr3	45907736	45908325	NC_002008.4	1	589	+	85.11	590	589	590
Tasha	Tasha_numtassem151	chr3:66843318-66843350	Tasha_numtassem151_hsp1	chr3	66843318	66843350	NC_002008.4	1291	1323	+	96.97	33	33	33
Tasha	Tasha_numtassem152	chr3:69123023-69123484	Tasha_numtassem152_hsp1	chr3	69123023	69123428	NC_002008.4	15531	15950	-	74.941	406	420	462
Tasha	Tasha_numtassem152	chr3:69123023-69123484	Tasha_numtassem152_hsp2	chr3	69123443	69123484	NC_002008.4	15548	15589	-	90.476	42	42	462
Tasha	Tasha_numtassem153	chr30:361980-363988	Tasha_numtassem153_hsp1	chr30	361980	363988	NC_002008.4	11362	13370	+	92.434	2009	2009	2009
Tasha	Tasha_numtassem154	chr30:516328-520955	Tasha_numtassem154_hsp1	chr30	516328	517296	NC_002008.4	2597	3587	-	67.166	969	991	4628
Tasha	Tasha_numtassem154	chr30:516328-520955	Tasha_numtassem154_hsp2	chr30	517308	517528	NC_002008.4	1711	1935	-	76	221	225	4628
Tasha	Tasha_numtassem154	chr30:516328-520955	Tasha_numtassem154_hsp3	chr30	518898	519247	NC_002008.4	1250	1617	-	71.274	350	368	4628
Tasha	Tasha_numtassem154	chr30:516328-520955	Tasha_numtassem154_hsp4	chr30	520072	520955	NC_002008.4	210	1123	-	70.374	884	914	4628
Tasha	Tasha_numtassem155	chr30:3810473-3810620	Tasha_numtassem155_hsp1	chr30	3810473	3810620	NC_002008.4	6886	7034	+	88.667	148	149	148
Tasha	Tasha_numtassem156	chr30:10963858-10963924	Tasha_numtassem156_hsp1	chr30	10963858	10963924	NC_002008.4	11939	12005	+	83.582	67	67	67
Tasha	Tasha_numtassem157	chr30:15049211-15049271	Tasha_numtassem157_hsp1	chr30	15049211	15049271	NC_002008.4	16097	16165	-	79.71	61	69	61
Tasha	Tasha_numtassem158	chr30:24885537-24885628	Tasha_numtassem158_hsp1	chr30	24885537	24885628	NC_002008.4	1459	1534	-	76.087	92	76	92
Tasha	Tasha_numtassem159	chr30:34905776-34905829	Tasha_numtassem159_hsp1	chr30	34905776	34905829	NC_002008.4	11587	11640	+	90.741	54	54	54
Tasha	Tasha_numtassem160	chr31:1511536-1514187	Tasha_numtassem160_hsp1	chr31	1511536	1513554	NC_002008.4	14139	16169	+	81.411	2019	2031	2652
Tasha	Tasha_numtassem160	chr31:1511536-1514187	Tasha_numtassem160_hsp2	chr31	1513516	1514187	NC_002008.4	16387,1	16727,313	+	76.912	672	654	2652
Tasha	Tasha_numtassem161	chr31:30587356-30587412	Tasha_numtassem161_hsp1	chr31	30587356	30587412	NC_002008.4	1459	1517	+	83.051	57	59	57
Tasha	Tasha_numtassem162	chr31:36451134-36451193	Tasha_numtassem162_hsp1	chr31	36451134	36451193	NC_002008.4	9833	9893	+	98.361	60	61	60
Tasha	Tasha_numtassem163	chr32:9393412-9393932	Tasha_numtassem163_hsp1	chr32	9393412	9393585	NC_002008.4	11311	11484	+	82.184	174	174	521
Tasha	Tasha_numtassem163	chr32:9393412-9393932	Tasha_numtassem163_hsp2	chr32	9393631	9393932	NC_002008.4	11470	11773	+	80.259	302	304	521
Tasha	Tasha_numtassem164	chr32:14192731-14192794	Tasha_numtassem164_hsp1	chr32	14192731	14192794	NC_002008.4	12905	12968	+	84.375	64	64	64
Tasha	Tasha_numtassem165	chr32:17357762-17357836	Tasha_numtassem165_hsp1	chr32	17357762	17357836	NC_002008.4	8854	8930	+	84.416	75	77	75
Tasha	Tasha_numtassem166	chr32:21669351-21669404	Tasha_numtassem166_hsp1	chr32	21669351	21669404	NC_002008.4	2465	2518	+	88.889	54	54	54
Tasha	Tasha_numtassem167	chr32:26978543-26978651	Tasha_numtassem167_hsp1	chr32	26978543	26978651	NC_002008.4	7950	8058	+	79.091	109	109	109
Tasha	Tasha_numtassem168	chr33:28288921-28288987	Tasha_numtassem168_hsp1	chr33	28288921	28288987	NC_002008.4	6948	7014	+	88.235	67	67	67
Tasha	Tasha_numtassem169	chr33:30958311-30960338	Tasha_numtassem169_hsp1	chr33	30958311	30958544	NC_002008.4	13104	13345	+	69.421	234	242	2028
Tasha	Tasha_numtassem169	chr33:30958311-30960338	Tasha_numtassem169_hsp2	chr33	30958592	30960338	NC_002008.4	13658	15507	+	66.9	1747	1850	2028
Tasha	Tasha_numtassem170	chr34:12879747-12880191	Tasha_numtassem170_hsp1	chr34	12879747	12880191	NC_002008.4	9606	10052	-	81.292	445	447	445
Tasha	Tasha_numtassem171	chr34:16652150-16657160	Tasha_numtassem171_hsp1	chr34	16652150	16657160	NC_002008.4	10446	15458	-	82.881	5011	5013	5011
Tasha	Tasha_numtassem172	chr34:31965606-31965667	Tasha_numtassem172_hsp1	chr34	31965606	31965667	NC_002008.4	2061	2122	+	85.484	62	62	62
Tasha	Tasha_numtassem173	chr34:40841763-40842771	Tasha_numtassem173_hsp1	chr34	40841763	40842771	NC_002008.4	11442	12451	-	84.471	1009	1010	1009
Tasha	Tasha_numtassem174	chr34:45476905-45477243	Tasha_numtassem174_hsp1	chr34	45476905	45477243	NC_002008.4	14311	14650	+	81.525	339	340	339
Tasha	Tasha_numtassem175	chr34:49504720-49504776	Tasha_numtassem175_hsp1	chr34	49504720	49504776	NC_002008.4	5059	5115	+	87.931	57	57	57
Tasha	Tasha_numtassem176	chr35:3544599-3544659	Tasha_numtassem176_hsp1	chr35	3544599	3544659	NC_002008.4	10760	10820	+	83.607	61	61	61
Tasha	Tasha_numtassem177	chr35:8129184-8129241	Tasha_numtassem177_hsp1	chr35	8129184	8129241	NC_002008.4	1487	1544	-	100	58	58	58
Tasha	Tasha_numtassem178	chr35:13540036-13540248	Tasha_numtassem178_hsp1	chr35	13540036	13540248	NC_002008.4	11405	11618	-	74.537	213	214	213
Tasha	Tasha_numtassem179	chr36:25450902-25450975	Tasha_numtassem179_hsp1	chr36	25450902	25450975	NC_002008.4	9834	9908	-	86.667	74	75	74
Tasha	Tasha_numtassem180	chr37:2310970-2311072	Tasha_numtassem180_hsp1	chr37	2310970	2311072	NC_002008.4	6548	6651	+	81.731	103	104	103
Tasha	Tasha_numtassem181	chr38:5447258-5447339	Tasha_numtassem181_hsp1	chr38	5447258	5447339	NC_002008.4	3200	3281	+	87.805	82	82	82
Tasha	Tasha_numtassem182	chr38:7296923-7299217	Tasha_numtassem182_hsp1	chr38	7296923	7298429	NC_002008.4	13928	15450	-	67.537	1507	1523	2295
Tasha	Tasha_numtassem182	chr38:7296923-7299217	Tasha_numtassem182_hsp2	chr38	7299014	7299217	NC_002008.4	13110	13314	-	70.732	204	205	2295
Tasha	Tasha_numtassem183	chr38:16695069-16695140	Tasha_numtassem183_hsp1	chr38	16695069	16695140	NC_002008.4	1188	1259	-	100	72	72	72
Tasha	Tasha_numtassem184	chr4:5646183-5646309	Tasha_numtassem184_hsp1	chr4	5646183	5646309	NC_002008.4	10759	10886	+	80.769	127	128	127
Tasha	Tasha_numtassem185	chr4:10525297-10525452	Tasha_numtassem185_hsp1	chr4	10525297	10525452	NC_002008.4	5119	5276	+	84.81	156	158	156
Tasha	Tasha_numtassem186	chr4:11849287-11849332	Tasha_numtassem186_hsp1	chr4	11849287	11849332	NC_002008.4	11950	11995	+	86.957	46	46	46
Tasha	Tasha_numtassem187	chr4:17793116-17793177	Tasha_numtassem187_hsp1	chr4	17793116	17793177	NC_002008.4	3215	3276	+	80.645	62	62	62
Tasha	Tasha_numtassem188	chr4:80023266-80023397	Tasha_numtassem188_hsp1	chr4	80023266	80023397	NC_002008.4	4837	4968	+	71.97	132	132	132
Tasha	Tasha_numtassem189	chr4:85259112-85259624	Tasha_numtassem189_hsp1	chr4	85259112	85259624	NC_002008.4	14046	14568	+	82.6	513	523	513
Tasha	Tasha_numtassem190	chr4:86404524-86404595	Tasha_numtassem190_hsp1	chr4	86404524	86404595	NC_002008.4	6224	6295	-	93.056	72	72	72
Tasha	Tasha_numtassem191	chr4:86404597-86404673	Tasha_numtassem191_hsp1	chr4	86404597	86404673	NC_002008.4	10612	10688	-	96.104	77	77	77
Tasha	Tasha_numtassem192	chr5:37790100-37790180	Tasha_numtassem192_hsp1	chr5	37790100	37790180	NC_002008.4	3187	3265	-	76.543	81	79	81
Tasha	Tasha_numtassem193	chr5:58018743-58018944	Tasha_numtassem193_hsp1	chr5	58018743	58018915	NC_002008.4	16252	16428	+	69.399	173	177	202
Tasha	Tasha_numtassem193	chr5:58018743-58018944	Tasha_numtassem193_hsp2	chr5	58018743	58018944	NC_002008.4	16192	16389	+	68.095	202	198	202
Tasha	Tasha_numtassem194	chr5:83870813-83870950	Tasha_numtassem194_hsp1	chr5	83870813	83870950	NC_002008.4	4996	5135	+	87.857	138	140	138
Tasha	Tasha_numtassem195	chr6:2481687-2483144	Tasha_numtassem195_hsp1	chr6	2481687	2483144	NC_002008.4	4874	6342	+	84.568	1458	1469	1458
Tasha	Tasha_numtassem196	chr6:26197690-26201532	Tasha_numtassem196_hsp1	chr6	26197690	26200380	NC_002008.4	5069	7783	+	74.188	2691	2715	3843
Tasha	Tasha_numtassem196	chr6:26197690-26201532	Tasha_numtassem196_hsp2	chr6	26200559	26200919	NC_002008.4	7770	8138	+	69.737	361	369	3843
Tasha	Tasha_numtassem196	chr6:26197690-26201532	Tasha_numtassem196_hsp3	chr6	26201138	26201532	NC_002008.4	8122	8517	+	72.111	395	396	3843
Tasha	Tasha_numtassem197	chr6:32512396-32512468	Tasha_numtassem197_hsp1	chr6	32512396	32512468	NC_002008.4	15801	15873	+	95.89	73	73	73
Tasha	Tasha_numtassem198	chr6:33939434-33940112	Tasha_numtassem198_hsp1	chr6	33939434	33940112	NC_002008.4	8332	9011	+	79.063	679	680	679
Tasha	Tasha_numtassem199	chr6:62706873-62706936	Tasha_numtassem199_hsp1	chr6	62706873	62706936	NC_002008.4	6710	6773	-	79.688	64	64	64
Tasha	Tasha_numtassem200	chr6:70796591-70799321	Tasha_numtassem200_hsp1	chr6	70796591	70798410	NC_002008.4	14306	16159	+	73.943	1820	1854	2731
Tasha	Tasha_numtassem200	chr6:70796591-70799321	Tasha_numtassem200_hsp2	chr6	70798411	70799321	NC_002008.4	13242	14138	+	79.454	911	897	2731
Tasha	Tasha_numtassem201	chr6:73474870-73475015	Tasha_numtassem201_hsp1	chr6	73474870	73475015	NC_002008.4	8072	8217	-	86.301	146	146	146
Tasha	Tasha_numtassem202	chr6:73722365-73722446	Tasha_numtassem202_hsp1	chr6	73722365	73722446	NC_002008.4	13843	13923	+	85.366	82	81	82
Tasha	Tasha_numtassem203	chr7:10093999-10094056	Tasha_numtassem203_hsp1	chr7	10093999	10094056	NC_002008.4	4521	4578	+	82.759	58	58	58
Tasha	Tasha_numtassem204	chr7:19572404-19579972	Tasha_numtassem204_hsp1	chr7	19572404	19573157	NC_002008.4	4309	5092	+	69.027	754	784	7569
Tasha	Tasha_numtassem204	chr7:19572404-19579972	Tasha_numtassem204_hsp2	chr7	19573362	19573468	NC_002008.4	5074	5179	+	82.243	107	106	7569
Tasha	Tasha_numtassem204	chr7:19572404-19579972	Tasha_numtassem204_hsp3	chr7	19573519	19575278	NC_002008.4	6321	8134	+	68.235	1760	1814	7569
Tasha	Tasha_numtassem204	chr7:19572404-19579972	Tasha_numtassem204_hsp4	chr7	19575487	19579972	NC_002008.4	8152	12853	+	67.03	4486	4702	7569
Tasha	Tasha_numtassem205	chr7:20901187-20901258	Tasha_numtassem205_hsp1	chr7	20901187	20901258	NC_002008.4	13800	13871	+	79.167	72	72	72
Tasha	Tasha_numtassem206	chr7:22119215-22119293	Tasha_numtassem206_hsp1	chr7	22119215	22119293	NC_002008.4	1	78	+	86.076	79	78	79
Tasha	Tasha_numtassem207	chr7:27276823-27284668	Tasha_numtassem207_hsp1	chr7	27276823	27277700	NC_002008.4	5232	6174	-	67.715	878	943	7846
Tasha	Tasha_numtassem207	chr7:27276823-27284668	Tasha_numtassem207_hsp2	chr7	27277744	27281054	NC_002008.4	1715	5112	-	68.382	3311	3398	7846
Tasha	Tasha_numtassem207	chr7:27276823-27284668	Tasha_numtassem207_hsp3	chr7	27281364	27281888	NC_002008.4	1078	1609	-	70.95	525	532	7846
Tasha	Tasha_numtassem207	chr7:27276823-27284668	Tasha_numtassem207_hsp4	chr7	27282334	27283288	NC_002008.4	16727,1	16727,982	-	70.916	955	983	7846
Tasha	Tasha_numtassem207	chr7:27276823-27284668	Tasha_numtassem207_hsp5	chr7	27283763	27284016	NC_002008.4	15680	15936	-	73.384	254	257	7846
Tasha	Tasha_numtassem207	chr7:27276823-27284668	Tasha_numtassem207_hsp6	chr7	27284400	27284668	NC_002008.4	15186	15457	-	72.857	269	272	7846
Tasha	Tasha_numtassem208	chr7:46685783-46688259	Tasha_numtassem208_hsp1	chr7	46685783	46687688	NC_002008.4	16388,1	16727,1544	-	84.615	1906	1884	2477
Tasha	Tasha_numtassem208	chr7:46685783-46688259	Tasha_numtassem208_hsp2	chr7	46687640	46688259	NC_002008.4	15566	16188	-	82.656	620	623	2477
Tasha	Tasha_numtassem209	chr7:47188100-47188369	Tasha_numtassem209_hsp1	chr7	47188100	47188369	NC_002008.4	4685	4957	+	85.401	270	273	270
Tasha	Tasha_numtassem210	chr7:56001558-56001594	Tasha_numtassem210_hsp1	chr7	56001558	56001594	NC_002008.4	5043	5079	-	97.297	37	37	37
Tasha	Tasha_numtassem211	chr7:76081920-76082815	Tasha_numtassem211_hsp1	chr7	76081920	76082815	NC_002008.4	1455	2355	+	87.458	896	901	896
Tasha	Tasha_numtassem212	chr8:17191041-17191090	Tasha_numtassem212_hsp1	chr8	17191041	17191090	NC_002008.4	9060	9109	-	88	50	50	50
Tasha	Tasha_numtassem213	chr8:27788832-27788907	Tasha_numtassem213_hsp1	chr8	27788832	27788907	NC_002008.4	10451	10526	+	78.947	76	76	76
Tasha	Tasha_numtassem214	chr8:37887234-37887277	Tasha_numtassem214_hsp1	chr8	37887234	37887277	NC_002008.4	7734	7777	-	95.455	44	44	44
Tasha	Tasha_numtassem215	chr8:55942654-55942685	Tasha_numtassem215_hsp1	chr8	55942654	55942685	NC_002008.4	844	875	-	100	32	32	32
Tasha	Tasha_numtassem216	chr8:57240030-57244248	Tasha_numtassem216_hsp1	chr8	57240030	57244248	NC_002008.4	4194	8437	-	79.041	4219	4244	4219
Tasha	Tasha_numtassem217	chr8:57983455-57983938	Tasha_numtassem217_hsp1	chr8	57983455	57983938	NC_002008.4	7223	7708	-	77.505	484	486	484
Tasha	Tasha_numtassem218	chr8:59897621-59897810	Tasha_numtassem218_hsp1	chr8	59897621	59897810	NC_002008.4	15212	15401	+	75.916	190	190	190
Tasha	Tasha_numtassem219	chr9:15051997-15052071	Tasha_numtassem219_hsp1	chr9	15051997	15052071	NC_002008.4	16073	16147	+	93.333	75	75	75
Tasha	Tasha_numtassem220	chr9:28580010-28580076	Tasha_numtassem220_hsp1	chr9	28580010	28580076	NC_002008.4	9349	9417	-	78.261	67	69	67
Tasha	Tasha_numtassem221	chrX:2641824-2641882	Tasha_numtassem221_hsp1	chrX	2641824	2641882	NC_002008.4	3778	3843	-	83.333	59	66	59
Tasha	Tasha_numtassem222	chrX:5951017-5951061	Tasha_numtassem222_hsp1	chrX	5951017	5951061	NC_002008.4	3979	4023	+	91.111	45	45	45
Tasha	Tasha_numtassem223	chrX:33663662-33665367	Tasha_numtassem223_hsp1	chrX	33663662	33665367	NC_002008.4	12975	14679	-	82.5	1706	1705	1706
Tasha	Tasha_numtassem224	chrX:51451358-51451388	Tasha_numtassem224_hsp1	chrX	51451358	51451388	NC_002008.4	9643	9673	-	100	31	31	31
Tasha	Tasha_numtassem225	chrX:57125956-57132430	Tasha_numtassem225_hsp1	chrX	57125956	57126673	NC_002008.4	9800	10529	-	71.293	718	730	6475
Tasha	Tasha_numtassem225	chrX:57125956-57132430	Tasha_numtassem225_hsp2	chrX	57126754	57128077	NC_002008.4	6828	8197	-	69.136	1324	1370	6475
Tasha	Tasha_numtassem225	chrX:57125956-57132430	Tasha_numtassem225_hsp3	chrX	57128631	57130442	NC_002008.4	4843	6659	-	71.987	1812	1817	6475
Tasha	Tasha_numtassem225	chrX:57125956-57132430	Tasha_numtassem225_hsp4	chrX	57130680	57130762	NC_002008.4	4716	4795	-	77.381	83	80	6475
Tasha	Tasha_numtassem225	chrX:57125956-57132430	Tasha_numtassem225_hsp5	chrX	57131864	57132430	NC_002008.4	4168	4743	-	66.323	567	576	6475
Tasha	Tasha_numtassem226	chrX:73271762-73276418	Tasha_numtassem226_hsp1	chrX	73271762	73275288	NC_002008.4	167	3696	-	87.758	3527	3530	4657
Tasha	Tasha_numtassem226	chrX:73271762-73276418	Tasha_numtassem226_hsp2	chrX	73275905	73276418	NC_002008.4	16388,1	16727,173	-	75.425	514	513	4657
Tasha	Tasha_numtassem227	chrX:76684284-76688354	Tasha_numtassem227_hsp1	chrX	76684284	76684830	NC_002008.4	16348,1	16727,158	+	73.145	547	538	4071
Tasha	Tasha_numtassem227	chrX:76684284-76688354	Tasha_numtassem227_hsp2	chrX	76685048	76688354	NC_002008.4	180	3399	+	85.221	3307	3220	4071
Tasha	Tasha_numtassem228	chrX:78115956-78120699	Tasha_numtassem228_hsp1	chrX	78115956	78116245	NC_002008.4	3901	4188	-	82.414	290	288	4744
Tasha	Tasha_numtassem228	chrX:78115956-78120699	Tasha_numtassem228_hsp2	chrX	78116424	78120699	NC_002008.4	16371,1	16727,3915	-	85.678	4276	4272	4744
Tasha	Tasha_numtassem229	chrX:90151360-90151676	Tasha_numtassem229_hsp1	chrX	90151360	90151676	NC_002008.4	8540	8861	+	75.385	317	322	317
Tasha	Tasha_numtassem230	chrX:98817381-98817932	Tasha_numtassem230_hsp1	chrX	98817381	98817932	NC_002008.4	10562	11143	-	68.954	552	582	552
canFam3.1	canFam3.1_numtassem1	chr1:72530198-72530270	canFam3.1_numtassem1_hsp1	chr1	72530198	72530270	NC_002008.4	3761	3833	-	100	73	73	73
canFam3.1	canFam3.1_numtassem2	chr1:73010320-73010382	canFam3.1_numtassem2_hsp1	chr1	73010320	73010382	NC_002008.4	5043	5105	+	90.476	63	63	63
canFam3.1	canFam3.1_numtassem3	chr1:74570835-74570900	canFam3.1_numtassem3_hsp1	chr1	74570835	74570900	NC_002008.4	7357	7422	-	86.364	66	66	66
canFam3.1	canFam3.1_numtassem4	chr1:77749879-77751329	canFam3.1_numtassem4_hsp1	chr1	77749879	77750206	NC_002008.4	1536	1864	-	82.687	328	329	1451
canFam3.1	canFam3.1_numtassem4	chr1:77749879-77751329	canFam3.1_numtassem4_hsp2	chr1	77750461	77751329	NC_002008.4	360	1232	-	83.732	869	873	1451
canFam3.1	canFam3.1_numtassem5	chr1:84440126-84440226	canFam3.1_numtassem5_hsp1	chr1	84440126	84440226	NC_002008.4	6720	6820	+	76.238	101	101	101
canFam3.1	canFam3.1_numtassem6	chr1:84440233-84440289	canFam3.1_numtassem6_hsp1	chr1	84440233	84440289	NC_002008.4	2653	2708	+	82.456	57	56	57
canFam3.1	canFam3.1_numtassem7	chr1:92007830-92008311	canFam3.1_numtassem7_hsp1	chr1	92007830	92007959	NC_002008.4	5325	5454	+	90.84	130	130	482
canFam3.1	canFam3.1_numtassem7	chr1:92007830-92008311	canFam3.1_numtassem7_hsp2	chr1	92008101	92008311	NC_002008.4	5667	5878	+	82.075	211	212	482
canFam3.1	canFam3.1_numtassem8	chr1:93317242-93318546	canFam3.1_numtassem8_hsp1	chr1	93317242	93317803	NC_002008.4	16462,1	16727,287	-	80.492	562	553	1305
canFam3.1	canFam3.1_numtassem8	chr1:93317242-93318546	canFam3.1_numtassem8_hsp2	chr1	93317826	93318546	NC_002008.4	16382,1	16727,368	-	71.39	721	714	1305
canFam3.1	canFam3.1_numtassem9	chr1:99076492-99076662	canFam3.1_numtassem9_hsp1	chr1	99076492	99076662	NC_002008.4	10316	10495	-	76.111	171	180	171
canFam3.1	canFam3.1_numtassem10	chr1:99330449-99335728	canFam3.1_numtassem10_hsp1	chr1	99330449	99331686	NC_002008.4	7679	8936	+	78.295	1238	1258	5280
canFam3.1	canFam3.1_numtassem10	chr1:99330449-99335728	canFam3.1_numtassem10_hsp2	chr1	99331850	99332889	NC_002008.4	8921	9981	+	79.492	1040	1061	5280
canFam3.1	canFam3.1_numtassem10	chr1:99330449-99335728	canFam3.1_numtassem10_hsp3	chr1	99333713	99334556	NC_002008.4	10693	11537	+	82.645	844	845	5280
canFam3.1	canFam3.1_numtassem10	chr1:99330449-99335728	canFam3.1_numtassem10_hsp4	chr1	99334745	99335185	NC_002008.4	11524	11974	+	79.823	441	451	5280
canFam3.1	canFam3.1_numtassem10	chr1:99330449-99335728	canFam3.1_numtassem10_hsp5	chr1	99335501	99335728	NC_002008.4	12126	12356	+	81.818	228	231	5280
canFam3.1	canFam3.1_numtassem11	chr10:929555-929696	canFam3.1_numtassem11_hsp1	chr10	929555	929696	NC_002008.4	7749	7895	+	72.297	142	147	142
canFam3.1	canFam3.1_numtassem12	chr10:3884125-3884189	canFam3.1_numtassem12_hsp1	chr10	3884125	3884189	NC_002008.4	2494	2558	+	86.154	65	65	65
canFam3.1	canFam3.1_numtassem13	chr10:9617685-9617856	canFam3.1_numtassem13_hsp1	chr10	9617685	9617856	NC_002008.4	9781	9951	+	86.705	172	171	172
canFam3.1	canFam3.1_numtassem14	chr10:15549246-15549585	canFam3.1_numtassem14_hsp1	chr10	15549246	15549585	NC_002008.4	7472	7811	+	95.294	340	340	340
canFam3.1	canFam3.1_numtassem15	chr10:18423415-18423482	canFam3.1_numtassem15_hsp1	chr10	18423415	18423482	NC_002008.4	15295	15362	+	88.235	68	68	68
canFam3.1	canFam3.1_numtassem16	chr10:37241105-37241151	canFam3.1_numtassem16_hsp1	chr10	37241105	37241151	NC_002008.4	11456	11502	+	95.745	47	47	47
canFam3.1	canFam3.1_numtassem17	chr10:40809516-40809587	canFam3.1_numtassem17_hsp1	chr10	40809516	40809587	NC_002008.4	6569	6640	-	88.889	72	72	72
canFam3.1	canFam3.1_numtassem18	chr10:61078496-61081350	canFam3.1_numtassem18_hsp1	chr10	61078496	61079230	NC_002008.4	12018	12762	-	70.199	735	745	2855
canFam3.1	canFam3.1_numtassem18	chr10:61078496-61081350	canFam3.1_numtassem18_hsp2	chr10	61079435	61079736	NC_002008.4	11702	12034	-	68.639	302	333	2855
canFam3.1	canFam3.1_numtassem18	chr10:61078496-61081350	canFam3.1_numtassem18_hsp3	chr10	61079932	61081350	NC_002008.4	10260	11713	-	71.828	1419	1454	2855
canFam3.1	canFam3.1_numtassem19	chr10:68513423-68514430	canFam3.1_numtassem19_hsp1	chr10	68513423	68514430	NC_002008.4	14573	15576	-	82.857	1008	1004	1008
canFam3.1	canFam3.1_numtassem20	chr10:68516389-68519493	canFam3.1_numtassem20_hsp1	chr10	68516389	68517242	NC_002008.4	11651	12503	-	84.778	854	853	3105
canFam3.1	canFam3.1_numtassem20	chr10:68516389-68519493	canFam3.1_numtassem20_hsp2	chr10	68517773	68517959	NC_002008.4	10907	11093	-	83.422	187	187	3105
canFam3.1	canFam3.1_numtassem20	chr10:68516389-68519493	canFam3.1_numtassem20_hsp3	chr10	68518215	68519493	NC_002008.4	9641	10919	-	82.568	1279	1279	3105
canFam3.1	canFam3.1_numtassem21	chr11:6564944-6565012	canFam3.1_numtassem21_hsp1	chr11	6564944	6565012	NC_002008.4	135	203	-	87.143	69	69	69
canFam3.1	canFam3.1_numtassem22	chr11:44475219-44475466	canFam3.1_numtassem22_hsp1	chr11	44475219	44475466	NC_002008.4	5338	5585	-	81.452	248	248	248
canFam3.1	canFam3.1_numtassem23	chr11:49048628-49048834	canFam3.1_numtassem23_hsp1	chr11	49048628	49048834	NC_002008.4	1428	1638	+	71.831	207	211	207
canFam3.1	canFam3.1_numtassem24	chr11:51646157-51646210	canFam3.1_numtassem24_hsp1	chr11	51646157	51646210	NC_002008.4	1460	1513	-	100	54	54	54
canFam3.1	canFam3.1_numtassem25	chr11:63931274-63931443	canFam3.1_numtassem25_hsp1	chr11	63931274	63931443	NC_002008.4	11133	11306	-	80.46	170	174	170
canFam3.1	canFam3.1_numtassem26	chr11:67475065-67491655	canFam3.1_numtassem26_hsp1	chr11	67475065	67478156	NC_002008.4	3515	6611	-	83.489	3092	3097	16591
canFam3.1	canFam3.1_numtassem26	chr11:67475065-67491655	canFam3.1_numtassem26_hsp2	chr11	67478169	67481936	NC_002008.4	16397,1	16727,3387	-	85.567	3768	3718	16591
canFam3.1	canFam3.1_numtassem26	chr11:67475065-67491655	canFam3.1_numtassem26_hsp3	chr11	67481903	67482649	NC_002008.4	15431	16166	-	78.01	747	736	16591
canFam3.1	canFam3.1_numtassem26	chr11:67475065-67491655	canFam3.1_numtassem26_hsp4	chr11	67482873	67486561	NC_002008.4	11697	15445	-	81.348	3689	3749	16591
canFam3.1	canFam3.1_numtassem26	chr11:67475065-67491655	canFam3.1_numtassem26_hsp5	chr11	67486763	67491655	NC_002008.4	6841	11706	-	80.908	4893	4866	16591
canFam3.1	canFam3.1_numtassem27	chr11:69608468-69608566	canFam3.1_numtassem27_hsp1	chr11	69608468	69608566	NC_002008.4	9343	9440	-	84.848	99	98	99
canFam3.1	canFam3.1_numtassem28	chr12:18919961-18919990	canFam3.1_numtassem28_hsp1	chr12	18919961	18919990	NC_002008.4	14120	14149	+	100	30	30	30
canFam3.1	canFam3.1_numtassem29	chr12:22136694-22136754	canFam3.1_numtassem29_hsp1	chr12	22136694	22136754	NC_002008.4	978	1038	-	91.803	61	61	61
canFam3.1	canFam3.1_numtassem30	chr12:38376495-38376754	canFam3.1_numtassem30_hsp1	chr12	38376495	38376754	NC_002008.4	13462	13719	-	71.538	260	258	260
canFam3.1	canFam3.1_numtassem31	chr12:47102038-47102109	canFam3.1_numtassem31_hsp1	chr12	47102038	47102109	NC_002008.4	12822	12893	-	77.778	72	72	72
canFam3.1	canFam3.1_numtassem32	chr12:62122279-62122645	canFam3.1_numtassem32_hsp1	chr12	62122279	62122423	NC_002008.4	15856	16001	-	83.784	145	146	367
canFam3.1	canFam3.1_numtassem32	chr12:62122279-62122645	canFam3.1_numtassem32_hsp2	chr12	62122490	62122519	NC_002008.4	15652	15681	-	86.667	30	30	367
canFam3.1	canFam3.1_numtassem32	chr12:62122279-62122645	canFam3.1_numtassem32_hsp3	chr12	62122573	62122645	NC_002008.4	15531	15603	-	94.521	73	73	367
canFam3.1	canFam3.1_numtassem33	chr12:62684187-62693321	canFam3.1_numtassem33_hsp1	chr12	62684187	62687016	NC_002008.4	8103	10977	-	67.914	2830	2875	9135
canFam3.1	canFam3.1_numtassem33	chr12:62684187-62693321	canFam3.1_numtassem33_hsp2	chr12	62687763	62689954	NC_002008.4	5440	7704	-	68.531	2192	2265	9135
canFam3.1	canFam3.1_numtassem33	chr12:62684187-62693321	canFam3.1_numtassem33_hsp3	chr12	62690140	62693321	NC_002008.4	2235	5452	-	69.523	3182	3218	9135
canFam3.1	canFam3.1_numtassem34	chr12:63660242-63661349	canFam3.1_numtassem34_hsp1	chr12	63660242	63661349	NC_002008.4	6183	7362	-	66.443	1108	1180	1108
canFam3.1	canFam3.1_numtassem35	chr12:70877374-70877902	canFam3.1_numtassem35_hsp1	chr12	70877374	70877902	NC_002008.4	6648	7177	+	87.358	529	530	529
canFam3.1	canFam3.1_numtassem36	chr13:4733892-4733925	canFam3.1_numtassem36_hsp1	chr13	4733892	4733925	NC_002008.4	5065	5098	-	100	34	34	34
canFam3.1	canFam3.1_numtassem37	chr13:10871399-10871470	canFam3.1_numtassem37_hsp1	chr13	10871399	10871470	NC_002008.4	10719	10790	+	87.5	72	72	72
canFam3.1	canFam3.1_numtassem38	chr13:12000828-12000891	canFam3.1_numtassem38_hsp1	chr13	12000828	12000891	NC_002008.4	13504	13567	-	95.312	64	64	64
canFam3.1	canFam3.1_numtassem39	chr13:12000891-12000944	canFam3.1_numtassem39_hsp1	chr13	12000891	12000944	NC_002008.4	11246	11299	+	94.444	54	54	54
canFam3.1	canFam3.1_numtassem40	chr13:24498137-24498180	canFam3.1_numtassem40_hsp1	chr13	24498137	24498180	NC_002008.4	9454	9497	+	100	44	44	44
canFam3.1	canFam3.1_numtassem41	chr13:27497691-27497781	canFam3.1_numtassem41_hsp1	chr13	27497691	27497781	NC_002008.4	14216	14299	-	76.923	91	84	91
canFam3.1	canFam3.1_numtassem42	chr13:42411929-42411993	canFam3.1_numtassem42_hsp1	chr13	42411929	42411993	NC_002008.4	14050	14114	-	81.538	65	65	65
canFam3.1	canFam3.1_numtassem43	chr13:44818025-44818346	canFam3.1_numtassem43_hsp1	chr13	44818025	44818346	NC_002008.4	13407	13728	-	79.814	322	322	322
canFam3.1	canFam3.1_numtassem44	chr13:55145236-55145290	canFam3.1_numtassem44_hsp1	chr13	55145236	55145290	NC_002008.4	4432	4486	-	83.636	55	55	55
canFam3.1	canFam3.1_numtassem45	chr13:56594398-56594464	canFam3.1_numtassem45_hsp1	chr13	56594398	56594464	NC_002008.4	7116	7182	-	94.03	67	67	67
canFam3.1	canFam3.1_numtassem46	chr13:57891660-57891723	canFam3.1_numtassem46_hsp1	chr13	57891660	57891723	NC_002008.4	9630	9693	+	84.375	64	64	64
canFam3.1	canFam3.1_numtassem47	chr13:61843650-61843717	canFam3.1_numtassem47_hsp1	chr13	61843650	61843717	NC_002008.4	8091	8158	-	85.294	68	68	68
canFam3.1	canFam3.1_numtassem48	chr13:61843715-61843774	canFam3.1_numtassem48_hsp1	chr13	61843715	61843774	NC_002008.4	5040	5100	+	90.164	60	61	60
canFam3.1	canFam3.1_numtassem49	chr13:63052050-63052159	canFam3.1_numtassem49_hsp1	chr13	63052050	63052159	NC_002008.4	7576	7685	+	96.364	110	110	110
canFam3.1	canFam3.1_numtassem50	chr14:17381561-17382061	canFam3.1_numtassem50_hsp1	chr14	17381561	17382061	NC_002008.4	10351	10852	-	78.926	501	502	501
canFam3.1	canFam3.1_numtassem51	chr14:49615290-49616800	canFam3.1_numtassem51_hsp1	chr14	49615290	49615369	NC_002008.4	14981	15060	-	82.5	80	80	1511
canFam3.1	canFam3.1_numtassem51	chr14:49615290-49616800	canFam3.1_numtassem51_hsp2	chr14	49616274	49616800	NC_002008.4	14532	15060	-	81.579	527	529	1511
canFam3.1	canFam3.1_numtassem52	chr14:51120385-51120436	canFam3.1_numtassem52_hsp1	chr14	51120385	51120436	NC_002008.4	5962	6013	+	84.615	52	52	52
canFam3.1	canFam3.1_numtassem53	chr14:57455256-57455428	canFam3.1_numtassem53_hsp1	chr14	57455256	57455428	NC_002008.4	360	532	+	73.563	173	173	173
canFam3.1	canFam3.1_numtassem54	chr15:8155773-8155919	canFam3.1_numtassem54_hsp1	chr15	8155773	8155919	NC_002008.4	1378	1512	-	76.159	147	135	147
canFam3.1	canFam3.1_numtassem55	chr15:11953428-11953601	canFam3.1_numtassem55_hsp1	chr15	11953428	11953601	NC_002008.4	12825	12999	-	98.286	174	175	174
canFam3.1	canFam3.1_numtassem56	chr15:13699662-13700492	canFam3.1_numtassem56_hsp1	chr15	13699662	13700133	NC_002008.4	6159	6629	-	85.805	472	471	831
canFam3.1	canFam3.1_numtassem56	chr15:13699662-13700492	canFam3.1_numtassem56_hsp2	chr15	13700317	13700492	NC_002008.4	6001	6174	-	77.841	176	174	831
canFam3.1	canFam3.1_numtassem57	chr15:13707629-13707835	canFam3.1_numtassem57_hsp1	chr15	13707629	13707835	NC_002008.4	14835	15042	-	78.469	207	208	207
canFam3.1	canFam3.1_numtassem58	chr15:41072916-41072980	canFam3.1_numtassem58_hsp1	chr15	41072916	41072980	NC_002008.4	13482	13546	+	89.231	65	65	65
canFam3.1	canFam3.1_numtassem59	chr15:48654940-48655493	canFam3.1_numtassem59_hsp1	chr15	48654940	48655493	NC_002008.4	15532	16139	+	73.344	554	608	554
canFam3.1	canFam3.1_numtassem60	chr15:48722302-48722498	canFam3.1_numtassem60_hsp1	chr15	48722302	48722498	NC_002008.4	12528	12721	+	72.864	197	194	197
canFam3.1	canFam3.1_numtassem61	chr15:51509201-51510418	canFam3.1_numtassem61_hsp1	chr15	51509201	51510308	NC_002008.4	8561	9664	-	80.523	1108	1104	1218
canFam3.1	canFam3.1_numtassem61	chr15:51509201-51510418	canFam3.1_numtassem61_hsp2	chr15	51510320	51510418	NC_002008.4	7618	7716	-	79.798	99	99	1218
canFam3.1	canFam3.1_numtassem62	chr15:51510422-51514174	canFam3.1_numtassem62_hsp1	chr15	51510422	51512582	NC_002008.4	13301	15458	+	79.761	2161	2158	3753
canFam3.1	canFam3.1_numtassem62	chr15:51510422-51514174	canFam3.1_numtassem62_hsp2	chr15	51512760	51513203	NC_002008.4	15532	15970	+	78.913	444	439	3753
canFam3.1	canFam3.1_numtassem62	chr15:51510422-51514174	canFam3.1_numtassem62_hsp3	chr15	51513209	51513316	NC_002008.4	16024	16130	+	76.364	108	107	3753
canFam3.1	canFam3.1_numtassem62	chr15:51510422-51514174	canFam3.1_numtassem62_hsp4	chr15	51513503	51514174	NC_002008.4	16409,1	16727,318	+	68.831	672	637	3753
canFam3.1	canFam3.1_numtassem63	chr15:57715583-57715628	canFam3.1_numtassem63_hsp1	chr15	57715583	57715628	NC_002008.4	9439	9484	-	97.826	46	46	46
canFam3.1	canFam3.1_numtassem64	chr16:6475558-6478315	canFam3.1_numtassem64_hsp1	chr16	6475558	6476908	NC_002008.4	14527	15837	-	79.44	1351	1311	2758
canFam3.1	canFam3.1_numtassem64	chr16:6475558-6478315	canFam3.1_numtassem64_hsp2	chr16	6477121	6477906	NC_002008.4	13740	14533	-	86.073	786	794	2758
canFam3.1	canFam3.1_numtassem64	chr16:6475558-6478315	canFam3.1_numtassem64_hsp3	chr16	6477917	6477951	NC_002008.4	14084	14120	-	89.189	35	37	2758
canFam3.1	canFam3.1_numtassem64	chr16:6475558-6478315	canFam3.1_numtassem64_hsp4	chr16	6477949	6478315	NC_002008.4	13616	13979	-	76.819	367	364	2758
canFam3.1	canFam3.1_numtassem65	chr16:6478317-6481798	canFam3.1_numtassem65_hsp1	chr16	6478317	6479384	NC_002008.4	5526	6593	-	82.881	1068	1068	3482
canFam3.1	canFam3.1_numtassem65	chr16:6478317-6481798	canFam3.1_numtassem65_hsp2	chr16	6481171	6481798	NC_002008.4	3110	3738	-	86.19	628	629	3482
canFam3.1	canFam3.1_numtassem66	chr16:7456273-7456352	canFam3.1_numtassem66_hsp1	chr16	7456273	7456352	NC_002008.4	6972	7050	-	80	80	79	80
canFam3.1	canFam3.1_numtassem67	chr16:8643635-8643702	canFam3.1_numtassem67_hsp1	chr16	8643635	8643702	NC_002008.4	8065	8135	-	77.465	68	71	68
canFam3.1	canFam3.1_numtassem68	chr16:11370432-11370483	canFam3.1_numtassem68_hsp1	chr16	11370432	11370483	NC_002008.4	12334	12385	-	86.538	52	52	52
canFam3.1	canFam3.1_numtassem69	chr16:26510783-26510958	canFam3.1_numtassem69_hsp1	chr16	26510783	26510958	NC_002008.4	13	189	-	69.663	176	177	176
canFam3.1	canFam3.1_numtassem70	chr16:27998128-27998186	canFam3.1_numtassem70_hsp1	chr16	27998128	27998186	NC_002008.4	15526	15584	+	88.136	59	59	59
canFam3.1	canFam3.1_numtassem71	chr16:28041566-28041629	canFam3.1_numtassem71_hsp1	chr16	28041566	28041629	NC_002008.4	7786	7849	-	81.25	64	64	64
canFam3.1	canFam3.1_numtassem72	chr16:51935910-51935971	canFam3.1_numtassem72_hsp1	chr16	51935910	51935971	NC_002008.4	2061	2122	-	85.484	62	62	62
canFam3.1	canFam3.1_numtassem73	chr17:7011203-7011273	canFam3.1_numtassem73_hsp1	chr17	7011203	7011273	NC_002008.4	13115	13188	+	90.541	71	74	71
canFam3.1	canFam3.1_numtassem74	chr17:27749053-27749151	canFam3.1_numtassem74_hsp1	chr17	27749053	27749151	NC_002008.4	2549	2647	+	94.949	99	99	99
canFam3.1	canFam3.1_numtassem75	chr17:42443105-42444129	canFam3.1_numtassem75_hsp1	chr17	42443105	42444129	NC_002008.4	10166	11207	-	78.887	1025	1042	1025
canFam3.1	canFam3.1_numtassem76	chr17:53020398-53021095	canFam3.1_numtassem76_hsp1	chr17	53020398	53021095	NC_002008.4	4329	5028	-	84.143	698	700	698
canFam3.1	canFam3.1_numtassem77	chr17:56686376-56686448	canFam3.1_numtassem77_hsp1	chr17	56686376	56686448	NC_002008.4	5160	5232	+	98.63	73	73	73
canFam3.1	canFam3.1_numtassem78	chr17:59031020-59033920	canFam3.1_numtassem78_hsp1	chr17	59031020	59031293	NC_002008.4	7783	8058	-	78.7	274	276	2901
canFam3.1	canFam3.1_numtassem78	chr17:59031020-59033920	canFam3.1_numtassem78_hsp2	chr17	59032159	59033444	NC_002008.4	5604	6890	-	84.149	1286	1287	2901
canFam3.1	canFam3.1_numtassem78	chr17:59031020-59033920	canFam3.1_numtassem78_hsp3	chr17	59033869	59033920	NC_002008.4	5188	5239	-	88.462	52	52	2901
canFam3.1	canFam3.1_numtassem79	chr17:60566405-60566540	canFam3.1_numtassem79_hsp1	chr17	60566405	60566540	NC_002008.4	1123	1258	+	99.265	136	136	136
canFam3.1	canFam3.1_numtassem80	chr17:63905512-63905581	canFam3.1_numtassem80_hsp1	chr17	63905512	63905581	NC_002008.4	3765	3833	-	81.429	70	69	70
canFam3.1	canFam3.1_numtassem81	chr18:30822654-30823129	canFam3.1_numtassem81_hsp1	chr18	30822654	30823129	NC_002008.4	2015	2518	-	70.334	476	504	476
canFam3.1	canFam3.1_numtassem82	chr18:31060597-31067758	canFam3.1_numtassem82_hsp1	chr18	31060597	31061265	NC_002008.4	11554	12250	+	70.721	669	697	7162
canFam3.1	canFam3.1_numtassem82	chr18:31060597-31067758	canFam3.1_numtassem82_hsp2	chr18	31061513	31061878	NC_002008.4	12539	12921	+	68.312	366	383	7162
canFam3.1	canFam3.1_numtassem82	chr18:31060597-31067758	canFam3.1_numtassem82_hsp3	chr18	31062080	31062646	NC_002008.4	12930	13501	+	67.747	567	572	7162
canFam3.1	canFam3.1_numtassem82	chr18:31060597-31067758	canFam3.1_numtassem82_hsp4	chr18	31063152	31063178	NC_002008.4	14116	14142	+	92.593	27	27	7162
canFam3.1	canFam3.1_numtassem82	chr18:31060597-31067758	canFam3.1_numtassem82_hsp5	chr18	31063218	31063689	NC_002008.4	14146	14629	+	68.776	472	484	7162
canFam3.1	canFam3.1_numtassem82	chr18:31060597-31067758	canFam3.1_numtassem82_hsp6	chr18	31063727	31063795	NC_002008.4	15850	15918	+	85.507	69	69	7162
canFam3.1	canFam3.1_numtassem82	chr18:31060597-31067758	canFam3.1_numtassem82_hsp7	chr18	31064397	31065479	NC_002008.4	1	1072	+	71.72	1083	1072	7162
canFam3.1	canFam3.1_numtassem82	chr18:31060597-31067758	canFam3.1_numtassem82_hsp8	chr18	31065545	31067154	NC_002008.4	1711	3422	+	65.344	1610	1712	7162
canFam3.1	canFam3.1_numtassem82	chr18:31060597-31067758	canFam3.1_numtassem82_hsp9	chr18	31067486	31067758	NC_002008.4	3611	3899	+	75.779	273	289	7162
[truncated: 2,711 more rows]

## Sheet: Table S4
Table S4 Summary of Mischka Numts deleted in other assemblies1
HSPid	chr	start	end	percentID	chromLen	mitoLen	Sample Count	classification	mCanLor1.2	China	Clu-1	Sandy	Cla-1	BD	CA611	canFam3.1	Tasha	Nala	OD	Wags	Yella_v2	Zoey
Mischka_numtassem14_hsp1	chr10	15927342	15927681	95.294	340	340	1	Numts Deletion	.	.	.	.	NUMTDEL:343:335	.	.	.	.	.	.	.	.	.
Mischka_numtassem16_hsp1	chr10	38293080	38293126	95.745	47	47	1	Numts Deletion	.	.	.	.	NUMTDEL:44:43	.	.	.	.	.	.	.	.	.
Mischka_numtassem23_hsp1	chr11	51942707	51942760	100	54	54	1	Numts Deletion	.	.	.	.	NUMTDEL:53:53	.	.	.	.	.	.	.	.	.
Mischka_numtassem35_hsp1	chr13	4868853	4868886	100	34	34	1	Numts Deletion	.	.	.	.	NUMTDEL:32:32	.	.	.	.	.	.	.	.	.
Mischka_numtassem37_hsp1	chr13	12231065	12231128	95.312	64	64	4	Numts Deletion	.	.	.	NUMTDEL:115:63	.	.	.	.	NUMTDEL:115:63	.	NUMTDEL:115:63	.	.	NUMTDEL:115:63
Mischka_numtassem38_hsp1	chr13	12231128	12231181	94.444	54	54	4	Numts Deletion	.	.	.	NUMTDEL:115:53	.	.	.	.	NUMTDEL:115:53	.	NUMTDEL:115:53	.	.	NUMTDEL:115:53
Mischka_numtassem48_hsp1	chr13	64118443	64118552	95.455	110	110	5	Numts Deletion	NUMTDEL:109:109	.	.	NUMTDEL:109:109	NUMTDEL:109:109	NUMTDEL:109:109	NUMTDEL:109:109	.	.	.	.	.	.	.
Mischka_numtassem54_hsp1	chr15	12038032	12038205	98.286	174	175	4	Numts Deletion	NUMTDEL:162:161	.	NUMTDEL:162:161	.	NUMTDEL:162:161	.	.	.	.	.	.	.	NUMTDEL:162:161	.
Mischka_numtassem61_hsp1	chr15	58105694	58105738	93.617	45	46	11	Large Deletion	LARGEDEL:35093:45	LARGEDEL:35093:45	LARGEDEL:35093:45	LARGEDEL:35093:45	.	LARGEDEL:35093:45	LARGEDEL:35093:45	.	LARGEDEL:35093:45	LARGEDEL:35093:45	LARGEDEL:35093:45	LARGEDEL:35093:45	LARGEDEL:35093:45	.
Mischka_numtassem62_hsp1	chr15	58133909	58133954	97.826	46	46	3	Numts Deletion	.	NUMTDEL:44:43	NUMTDEL:44:43	.	NUMTDEL:44:43	.	.	.	.	.	.	.	.	.
Mischka_numtassem76_hsp1	chr17	57244292	57244364	98.63	73	73	3	Numts Deletion	NUMTDEL:71:71	.	.	.	NUMTDEL:71:71	.	.	.	.	.	.	NUMTDEL:71:71	.	.
Mischka_numtassem78_hsp1	chr17	61225208	61225343	99.265	136	136	2	Numts Deletion	NUMTDEL:132:132	.	.	.	.	.	.	.	.	.	.	NUMTDEL:132:132	.	.
Mischka_numtassem82_hsp1	chr18	49825064	49825235	96.552	172	174	1	Numts Deletion	.	.	.	.	NUMTDEL:167:167	.	.	.	.	.	.	.	.	.
Mischka_numtassem98_hsp1	chr20	3372701	3372781	97.531	81	81	10	Numts Deletion	NUMTDEL:76:76	NUMTDEL:76:76	NUMTDEL:76:76	NUMTDEL:76:76	NUMTDEL:76:76	.	NUMTDEL:76:76	.	NUMTDEL:76:76	.	NUMTDEL:76:76	.	NUMTDEL:76:76	NUMTDEL:76:76
Mischka_numtassem99_hsp1	chr20	10603520	10603747	95.175	228	228	12	Large Deletion	LARGEDEL:6104:228	LARGEDEL:6104:228	LARGEDEL:6104:228	LARGEDEL:6104:228	LARGEDEL:6104:228	LARGEDEL:6104:228	LARGEDEL:6104:228	LARGEDEL:6104:228	LARGEDEL:6104:228	.	.	LARGEDEL:6104:228	LARGEDEL:6104:228	LARGEDEL:6104:228
Mischka_numtassem99_hsp2	chr20	10603713	10609165	97.324	5453	5453	12	Numts Deletion	NUMTDEL:6104:5447	NUMTDEL:6104:5447	NUMTDEL:6104:5447	NUMTDEL:6104:5447	NUMTDEL:6104:5447	NUMTDEL:6104:5447	NUMTDEL:6104:5447	NUMTDEL:6104:5447	NUMTDEL:6104:5447	.	.	NUMTDEL:6104:5447	NUMTDEL:6104:5447	NUMTDEL:6104:5447
Mischka_numtassem101_hsp1	chr20	19898822	19898949	96.875	128	128	6	Numts Deletion	.	NUMTDEL:127:124	NUMTDEL:127:124	.	.	.	.	NUMTDEL:127:124	NUMTDEL:127:124	.	.	NUMTDEL:127:124	.	NUMTDEL:127:124
Mischka_numtassem110_hsp1	chr22	50907305	50907362	94.828	58	58	1	Numts Deletion	.	.	.	.	NUMTDEL:61:58	.	.	.	.	.	.	.	.	.
Mischka_numtassem113_hsp1	chr23	17327271	17327338	100	68	68	1	Numts Deletion	.	.	NUMTDEL:62:62	.	.	.	.	.	.	.	.	.	.	.
Mischka_numtassem125_hsp1	chr24	46032555	46032621	82.353	67	68	7	Large Deletion	.	LARGEDEL:88787:67	.	LARGEDEL:88528:67	.	LARGEDEL:88787:67	.	.	LARGEDEL:88808:67	LARGEDEL:88573:67	.	LARGEDEL:88549:67	.	LARGEDEL:88549:67
Mischka_numtassem126_hsp1	chr24	46121059	46121125	82.353	67	68	4	Large Deletion	LARGEDEL:88332:67	.	LARGEDEL:88340:67	.	LARGEDEL:88340:67	.	LARGEDEL:88329:67	.	.	.	.	.	.	.
Mischka_numtassem135_hsp1	chr26	27469613	27469739	95.276	127	127	3	Numts Deletion	NUMTDEL:134:127	NUMTDEL:134:127	.	.	NUMTDEL:134:127	.	.	.	.	.	.	.	.	.
Mischka_numtassem158_hsp1	chr3	43625890	43626479	85.11	590	589	1	Large Deletion	.	.	.	.	.	.	.	LARGEDEL:2226:590	.	.	.	.	.	.
Mischka_numtassem162_hsp1	chr30	745254	746222	67.066	969	991	1	Large Deletion	.	.	.	.	.	.	LARGEDEL:4483:969	.	.	.	.	.	.	.
Mischka_numtassem162_hsp2	chr30	746234	746454	76.444	221	225	1	Large Deletion	.	.	.	.	.	.	LARGEDEL:4483:221	.	.	.	.	.	.	.
Mischka_numtassem162_hsp3	chr30	747824	748173	71.274	350	368	1	Large Deletion	.	.	.	.	.	.	LARGEDEL:4483:350	.	.	.	.	.	.	.
Mischka_numtassem170_hsp1	chr31	37185075	37185134	98.361	60	61	2	Numts Deletion	.	.	.	.	.	NUMTDEL:56:56	.	.	.	.	NUMTDEL:56:56	.	.	.
Mischka_numtassem192_hsp1	chr38	17333541	17333612	100	72	72	4	Numts Deletion	NUMTDEL:78:70	.	NUMTDEL:78:70	NUMTDEL:78:70	NUMTDEL:78:70	.	.	.	.	.	.	.	.	.
Mischka_numtassem205_hsp1	chr6	9066177	9066371	98.462	195	195	14	Numts Deletion	NUMTDEL:197:193	NUMTDEL:197:193	NUMTDEL:197:193	NUMTDEL:197:193	NUMTDEL:197:193	NUMTDEL:197:193	NUMTDEL:197:193	NUMTDEL:197:193	NUMTDEL:197:193	NUMTDEL:197:193	NUMTDEL:197:193	NUMTDEL:197:193	NUMTDEL:197:193	NUMTDEL:197:193
Mischka_numtassem213_hsp1	chr7	9918495	9918538	93.182	44	44	10	Numts Deletion	NUMTDEL:60:44	NUMTDEL:60:44	.	NUMTDEL:60:44	NUMTDEL:60:44	.	NUMTDEL:60:44	.	NUMTDEL:60:44	NUMTDEL:60:44	.	NUMTDEL:60:44	NUMTDEL:60:44	NUMTDEL:60:44
Mischka_numtassem230_hsp1	chr9	7264565	7264643	94.937	79	79	9	Numts Deletion	NUMTDEL:76:75	NUMTDEL:76:75	NUMTDEL:76:75	.	NUMTDEL:76:75	.	NUMTDEL:76:75	NUMTDEL:76:75	NUMTDEL:76:75	NUMTDEL:76:75	.	NUMTDEL:76:75	.	.
Mischka_numtassem245_hsp2	chrX	92721539	92725814	85.609	4276	4272	1	Large Deletion	.	.	.	.	.	.	LARGEDEL:65850:4013	.	.	.	.	.	.	.
1For each sample, the classification, size of deletion, and length of intersection with the Numts is given (Classification:Deletion Size:Intersection Length).

## Sheet: Table S5
Table S5 - Summary of Numts sharing in other carnivores
mergedNumtsID	assemInterval	numPresent	Cat	Polar Bead	Arctic Fox
Mischka_numtassem1	chr1:73116971-73117043	0	NOT_FOUND	NOT_FOUND	NOT_FOUND
Mischka_numtassem2	chr1:73597344-73597406	1	NOT_FOUND	NOT_FOUND	FOUND
Mischka_numtassem3	chr1:75157895-75157960	1	NOT_FOUND	NOT_FOUND	FOUND
Mischka_numtassem4	chr1:78370427-78371926	1	NOT_FOUND	NOT_FOUND	FOUND
Mischka_numtassem5	chr1:85121978-85122078	1	NOT_FOUND	NOT_FOUND	FOUND
Mischka_numtassem6	chr1:85122085-85122141	1	NOT_FOUND	NOT_FOUND	FOUND
Mischka_numtassem7	chr1:92680412-92680964	1	NOT_FOUND	NOT_FOUND	FOUND
Mischka_numtassem8	chr1:93992390-93993028	1	NOT_FOUND	NOT_FOUND	FOUND
Mischka_numtassem9	chr1:99798352-99798522	1	NOT_FOUND	NOT_FOUND	FOUND
Mischka_numtassem10	chr1:100056541-100061927	1	NOT_FOUND	NOT_FOUND	FOUND
Mischka_numtassem11	chr10:1282312-1282453	2	NOT_FOUND	FOUND	FOUND
Mischka_numtassem12	chr10:4242757-4242821	1	NOT_FOUND	NOT_FOUND	FOUND
Mischka_numtassem13	chr10:9975978-9976149	1	NOT_FOUND	NOT_FOUND	FOUND
Mischka_numtassem14	chr10:15927342-15927681	0	NOT_FOUND	NOT_FOUND	NOT_FOUND
Mischka_numtassem15	chr10:19336569-19336636	1	NOT_FOUND	NOT_FOUND	FOUND
Mischka_numtassem16	chr10:38293080-38293126	0	NOT_FOUND	NOT_FOUND	NOT_FOUND
Mischka_numtassem17	chr10:41863953-41864024	1	NOT_FOUND	NOT_FOUND	FOUND
Mischka_numtassem18	chr10:62368625-62371478	2	NOT_FOUND	FOUND	FOUND
Mischka_numtassem19	chr10:69814760-69820904	0	NOT_FOUND	NOT_FOUND	NOT_FOUND
Mischka_numtassem20	chr11:6835457-6835525	0	NOT_FOUND	NOT_FOUND	NOT_FOUND
Mischka_numtassem21	chr11:44720738-44720985	1	NOT_FOUND	NOT_FOUND	FOUND
Mischka_numtassem22	chr11:49285877-49286083	3	FOUND	FOUND	FOUND
Mischka_numtassem23	chr11:51942707-51942760	0	NOT_FOUND	NOT_FOUND	NOT_FOUND
Mischka_numtassem24	chr11:64299994-64300163	1	NOT_FOUND	NOT_FOUND	FOUND
Mischka_numtassem25	chr11:67885526-67902165	1	NOT_FOUND	NOT_FOUND	FOUND
Mischka_numtassem26	chr11:70018461-70018559	1	NOT_FOUND	NOT_FOUND	FOUND
Mischka_numtassem27	chr12:19166811-19166840	1	NOT_FOUND	NOT_FOUND	FOUND
Mischka_numtassem28	chr12:22367481-22367541	1	NOT_FOUND	NOT_FOUND	FOUND
Mischka_numtassem29	chr12:38587113-38587372	1	NOT_FOUND	NOT_FOUND	FOUND
Mischka_numtassem30	chr12:47316865-47316936	1	NOT_FOUND	NOT_FOUND	FOUND
Mischka_numtassem31	chr12:62441268-62441737	1	NOT_FOUND	NOT_FOUND	FOUND
Mischka_numtassem32	chr12:63010960-63020103	2	NOT_FOUND	FOUND	FOUND
Mischka_numtassem33	chr12:63981041-63982148	2	NOT_FOUND	FOUND	FOUND
Mischka_numtassem34	chr12:71338971-71339499	1	NOT_FOUND	NOT_FOUND	FOUND
Mischka_numtassem35	chr13:4868853-4868886	0	NOT_FOUND	NOT_FOUND	NOT_FOUND
Mischka_numtassem36	chr13:11100879-11100950	1	NOT_FOUND	NOT_FOUND	FOUND
Mischka_numtassem37	chr13:12231065-12231128	0	NOT_FOUND	NOT_FOUND	NOT_FOUND
Mischka_numtassem38	chr13:12231128-12231181	0	NOT_FOUND	NOT_FOUND	NOT_FOUND
Mischka_numtassem39	chr13:24939682-24939725	0	NOT_FOUND	NOT_FOUND	NOT_FOUND
Mischka_numtassem40	chr13:27979766-27979856	1	NOT_FOUND	NOT_FOUND	FOUND
Mischka_numtassem41	chr13:43108854-43108918	3	FOUND	FOUND	FOUND
Mischka_numtassem42	chr13:45507171-45507564	1	NOT_FOUND	NOT_FOUND	FOUND
Mischka_numtassem43	chr13:55969184-55969238	1	NOT_FOUND	NOT_FOUND	FOUND
Mischka_numtassem44	chr13:57424547-57424613	0	NOT_FOUND	NOT_FOUND	NOT_FOUND
Mischka_numtassem45	chr13:58729577-58729640	1	NOT_FOUND	NOT_FOUND	FOUND
Mischka_numtassem46	chr13:62902986-62903053	0	NOT_FOUND	NOT_FOUND	NOT_FOUND
Mischka_numtassem47	chr13:62903051-62903110	1	NOT_FOUND	NOT_FOUND	FOUND
Mischka_numtassem48	chr13:64118443-64118552	0	NOT_FOUND	NOT_FOUND	NOT_FOUND
Mischka_numtassem49	chr14:17352714-17353214	1	NOT_FOUND	NOT_FOUND	FOUND
Mischka_numtassem50	chr14:49721086-49722620	1	NOT_FOUND	NOT_FOUND	FOUND
Mischka_numtassem51	chr14:51237267-51237318	1	NOT_FOUND	NOT_FOUND	FOUND
Mischka_numtassem52	chr14:57583606-57583778	3	FOUND	FOUND	FOUND
Mischka_numtassem53	chr15:8226327-8226473	2	NOT_FOUND	FOUND	FOUND
Mischka_numtassem54	chr15:12038032-12038205	0	NOT_FOUND	NOT_FOUND	NOT_FOUND
Mischka_numtassem55	chr15:13788935-13797439	1	NOT_FOUND	NOT_FOUND	FOUND
Mischka_numtassem56	chr15:41364927-41364991	0	NOT_FOUND	NOT_FOUND	NOT_FOUND
Mischka_numtassem57	chr15:49017383-49017936	1	NOT_FOUND	NOT_FOUND	FOUND
Mischka_numtassem58	chr15:49084861-49085057	3	FOUND	FOUND	FOUND
Mischka_numtassem59	chr15:51868154-51869371	1	NOT_FOUND	NOT_FOUND	FOUND
Mischka_numtassem60	chr15:51869375-51873108	1	NOT_FOUND	NOT_FOUND	FOUND
Mischka_numtassem61	chr15:58105694-58105738	0	NOT_FOUND	NOT_FOUND	NOT_FOUND
Mischka_numtassem62	chr15:58133909-58133954	0	NOT_FOUND	NOT_FOUND	NOT_FOUND
Mischka_numtassem63	chr16:6203480-6205929	1	NOT_FOUND	NOT_FOUND	FOUND
Mischka_numtassem64	chr16:6205931-6209415	1	NOT_FOUND	NOT_FOUND	FOUND
Mischka_numtassem65	chr16:7241295-7241374	1	NOT_FOUND	NOT_FOUND	FOUND
Mischka_numtassem66	chr16:8429738-8429805	1	NOT_FOUND	NOT_FOUND	FOUND
Mischka_numtassem67	chr16:11038836-11038887	1	NOT_FOUND	NOT_FOUND	FOUND
Mischka_numtassem68	chr16:27250959-27251134	1	FOUND	NOT_FOUND	NOT_FOUND
Mischka_numtassem69	chr16:28734357-28734415	1	NOT_FOUND	NOT_FOUND	FOUND
Mischka_numtassem70	chr16:28777791-28777854	1	NOT_FOUND	NOT_FOUND	FOUND
Mischka_numtassem71	chr16:52968913-52968965	1	NOT_FOUND	NOT_FOUND	FOUND
Mischka_numtassem72	chr17:7017895-7017965	0	NOT_FOUND	NOT_FOUND	NOT_FOUND
Mischka_numtassem73	chr17:27905817-27905915	0	NOT_FOUND	NOT_FOUND	NOT_FOUND
Mischka_numtassem74	chr17:42793463-42794487	1	NOT_FOUND	NOT_FOUND	FOUND
Mischka_numtassem75	chr17:53548400-53549099	1	NOT_FOUND	NOT_FOUND	FOUND
Mischka_numtassem76	chr17:57244292-57244364	0	NOT_FOUND	NOT_FOUND	NOT_FOUND
Mischka_numtassem77	chr17:59687970-59690836	1	NOT_FOUND	NOT_FOUND	FOUND
Mischka_numtassem78	chr17:61225208-61225343	0	NOT_FOUND	NOT_FOUND	NOT_FOUND
Mischka_numtassem79	chr17:64668888-64668957	1	NOT_FOUND	NOT_FOUND	FOUND
Mischka_numtassem80	chr18:31216344-31216819	3	FOUND	FOUND	FOUND
Mischka_numtassem81	chr18:31454818-31461981	2	NOT_FOUND	FOUND	FOUND
Mischka_numtassem82	chr18:49825064-49825235	0	NOT_FOUND	NOT_FOUND	NOT_FOUND
Mischka_numtassem83	chr19:16587777-16588074	1	NOT_FOUND	NOT_FOUND	FOUND
Mischka_numtassem84	chr19:19182378-19182787	1	NOT_FOUND	NOT_FOUND	FOUND
Mischka_numtassem85	chr2:5067908-5067966	1	NOT_FOUND	NOT_FOUND	FOUND
Mischka_numtassem86	chr2:7810323-7810594	1	NOT_FOUND	NOT_FOUND	FOUND
Mischka_numtassem87	chr2:16030068-16030129	2	NOT_FOUND	FOUND	FOUND
Mischka_numtassem88	chr2:23286484-23286875	2	NOT_FOUND	FOUND	FOUND
Mischka_numtassem89	chr2:33295939-33296111	1	NOT_FOUND	NOT_FOUND	FOUND
Mischka_numtassem90	chr2:35683447-35683501	0	NOT_FOUND	NOT_FOUND	NOT_FOUND
Mischka_numtassem91	chr2:35683496-35683564	0	NOT_FOUND	NOT_FOUND	NOT_FOUND
Mischka_numtassem92	chr2:35683568-35683616	0	NOT_FOUND	NOT_FOUND	NOT_FOUND
Mischka_numtassem93	chr2:36320272-36320526	1	NOT_FOUND	NOT_FOUND	FOUND
Mischka_numtassem94	chr2:51859830-51859885	1	NOT_FOUND	NOT_FOUND	FOUND
Mischka_numtassem95	chr2:54833043-54833257	1	NOT_FOUND	NOT_FOUND	FOUND
Mischka_numtassem96	chr2:55249536-55250394	1	NOT_FOUND	NOT_FOUND	FOUND
Mischka_numtassem97	chr2:55255392-55255474	1	NOT_FOUND	NOT_FOUND	FOUND
Mischka_numtassem98	chr20:3372701-3372781	0	NOT_FOUND	NOT_FOUND	NOT_FOUND
Mischka_numtassem99	chr20:10603520-10609165	0	NOT_FOUND	NOT_FOUND	NOT_FOUND
Mischka_numtassem100	chr20:19771021-19771059	0	NOT_FOUND	NOT_FOUND	NOT_FOUND
Mischka_numtassem101	chr20:19898822-19898949	0	NOT_FOUND	NOT_FOUND	NOT_FOUND
Mischka_numtassem102	chr20:20777556-20777633	1	NOT_FOUND	NOT_FOUND	FOUND
Mischka_numtassem103	chr20:34862192-34862378	1	NOT_FOUND	NOT_FOUND	FOUND
Mischka_numtassem104	chr21:2533577-2533963	1	NOT_FOUND	NOT_FOUND	FOUND
Mischka_numtassem105	chr21:16992634-16996775	1	NOT_FOUND	NOT_FOUND	FOUND
Mischka_numtassem106	chr21:25104437-25104501	1	NOT_FOUND	NOT_FOUND	FOUND
Mischka_numtassem107	chr21:51198524-51198740	1	NOT_FOUND	NOT_FOUND	FOUND
Mischka_numtassem108	chr22:4215584-4215639	1	NOT_FOUND	NOT_FOUND	FOUND
Mischka_numtassem109	chr22:37601602-37601656	1	NOT_FOUND	NOT_FOUND	FOUND
Mischka_numtassem110	chr22:50907305-50907362	0	NOT_FOUND	NOT_FOUND	NOT_FOUND
Mischka_numtassem111	chr22:52329830-52329865	1	NOT_FOUND	NOT_FOUND	FOUND
Mischka_numtassem112	chr23:2072510-2072595	0	NOT_FOUND	NOT_FOUND	NOT_FOUND
Mischka_numtassem113	chr23:17327271-17327338	0	NOT_FOUND	NOT_FOUND	NOT_FOUND
Mischka_numtassem114	chr23:44584438-44584486	0	NOT_FOUND	NOT_FOUND	NOT_FOUND
Mischka_numtassem115	chr23:49790515-49793945	3	FOUND	FOUND	FOUND
Mischka_numtassem116	chr23:49981936-49982160	1	NOT_FOUND	NOT_FOUND	FOUND
Mischka_numtassem117	chr23:51615557-51615625	1	NOT_FOUND	NOT_FOUND	FOUND
Mischka_numtassem118	chr24:5284061-5288238	1	NOT_FOUND	NOT_FOUND	FOUND
Mischka_numtassem119	chr24:5743532-5743599	1	NOT_FOUND	NOT_FOUND	FOUND
Mischka_numtassem120	chr24:10348227-10348296	0	NOT_FOUND	NOT_FOUND	NOT_FOUND
Mischka_numtassem121	chr24:23468823-23468893	0	NOT_FOUND	NOT_FOUND	NOT_FOUND
Mischka_numtassem122	chr24:31064434-31065143	1	NOT_FOUND	NOT_FOUND	FOUND
Mischka_numtassem123	chr24:32951701-32951766	1	NOT_FOUND	NOT_FOUND	FOUND
Mischka_numtassem124	chr24:36212116-36212189	1	NOT_FOUND	NOT_FOUND	FOUND
Mischka_numtassem125	chr24:46032555-46032621	1	NOT_FOUND	NOT_FOUND	FOUND
Mischka_numtassem126	chr24:46121059-46121125	1	NOT_FOUND	NOT_FOUND	FOUND
Mischka_numtassem127	chr25:20460139-20460206	1	NOT_FOUND	NOT_FOUND	FOUND
Mischka_numtassem128	chr25:22359295-22359698	1	NOT_FOUND	NOT_FOUND	FOUND
Mischka_numtassem129	chr25:23063246-23063280	1	NOT_FOUND	NOT_FOUND	FOUND
Mischka_numtassem130	chr25:26007580-26007659	1	NOT_FOUND	NOT_FOUND	FOUND
Mischka_numtassem131	chr25:28987342-28987412	1	NOT_FOUND	NOT_FOUND	FOUND
Mischka_numtassem132	chr25:40362938-40362980	0	NOT_FOUND	NOT_FOUND	NOT_FOUND
Mischka_numtassem133	chr26:18527284-18527323	0	NOT_FOUND	NOT_FOUND	NOT_FOUND
Mischka_numtassem134	chr26:22424304-22424357	0	NOT_FOUND	NOT_FOUND	NOT_FOUND
Mischka_numtassem135	chr26:27469613-27469739	0	NOT_FOUND	NOT_FOUND	NOT_FOUND
Mischka_numtassem136	chr26:36119747-36119932	1	NOT_FOUND	NOT_FOUND	FOUND
Mischka_numtassem137	chr27:13840708-13840769	1	NOT_FOUND	NOT_FOUND	FOUND
Mischka_numtassem138	chr27:37710874-37710938	1	NOT_FOUND	NOT_FOUND	FOUND
Mischka_numtassem139	chr27:38779344-38782614	0	NOT_FOUND	NOT_FOUND	NOT_FOUND
Mischka_numtassem140	chr27:40961200-40961262	0	NOT_FOUND	NOT_FOUND	NOT_FOUND
Mischka_numtassem141	chr27:43083247-43083288	0	NOT_FOUND	NOT_FOUND	NOT_FOUND
Mischka_numtassem142	chr28:8570444-8570526	1	NOT_FOUND	NOT_FOUND	FOUND
Mischka_numtassem143	chr28:30228590-30229685	1	NOT_FOUND	NOT_FOUND	FOUND
Mischka_numtassem144	chr28:36019742-36019815	0	NOT_FOUND	NOT_FOUND	NOT_FOUND
Mischka_numtassem145	chr29:820462-824725	1	NOT_FOUND	NOT_FOUND	FOUND
Mischka_numtassem146	chr29:2550690-2550833	1	NOT_FOUND	NOT_FOUND	FOUND
Mischka_numtassem147	chr29:3165017-3165087	0	NOT_FOUND	NOT_FOUND	NOT_FOUND
Mischka_numtassem148	chr29:30482518-30482587	1	NOT_FOUND	NOT_FOUND	FOUND
Mischka_numtassem149	chr29:41092712-41093795	1	NOT_FOUND	NOT_FOUND	FOUND
Mischka_numtassem150	chr3:4185838-4186043	1	NOT_FOUND	NOT_FOUND	FOUND
Mischka_numtassem151	chr3:8625263-8625344	0	NOT_FOUND	NOT_FOUND	NOT_FOUND
Mischka_numtassem152	chr3:8625339-8625399	0	NOT_FOUND	NOT_FOUND	NOT_FOUND
Mischka_numtassem153	chr3:14263596-14263666	1	NOT_FOUND	NOT_FOUND	FOUND
Mischka_numtassem154	chr3:17324623-17326445	1	NOT_FOUND	NOT_FOUND	FOUND
Mischka_numtassem155	chr3:17326544-17326920	1	NOT_FOUND	NOT_FOUND	FOUND
Mischka_numtassem156	chr3:31072466-31072503	1	NOT_FOUND	NOT_FOUND	FOUND
Mischka_numtassem157	chr3:39586243-39586303	1	NOT_FOUND	NOT_FOUND	FOUND
Mischka_numtassem158	chr3:43625890-43626479	0	NOT_FOUND	NOT_FOUND	NOT_FOUND
Mischka_numtassem159	chr3:64857726-64857758	1	NOT_FOUND	NOT_FOUND	FOUND
Mischka_numtassem160	chr3:67144190-67144651	2	NOT_FOUND	FOUND	FOUND
Mischka_numtassem161	chr30:155394-157402	0	NOT_FOUND	NOT_FOUND	NOT_FOUND
Mischka_numtassem162	chr30:745254-749905	1	NOT_FOUND	NOT_FOUND	FOUND
Mischka_numtassem163	chr30:4037452-4037599	1	NOT_FOUND	NOT_FOUND	FOUND
Mischka_numtassem164	chr30:11193239-11193305	1	NOT_FOUND	NOT_FOUND	FOUND
Mischka_numtassem165	chr30:15412320-15412380	1	NOT_FOUND	NOT_FOUND	FOUND
Mischka_numtassem166	chr30:25275440-25275531	1	NOT_FOUND	NOT_FOUND	FOUND
Mischka_numtassem167	chr30:35407975-35408028	1	NOT_FOUND	NOT_FOUND	FOUND
Mischka_numtassem168	chr31:1784331-1786983	1	NOT_FOUND	NOT_FOUND	FOUND
Mischka_numtassem169	chr31:31199299-31199355	0	NOT_FOUND	NOT_FOUND	NOT_FOUND
Mischka_numtassem170	chr31:37185075-37185134	0	NOT_FOUND	NOT_FOUND	NOT_FOUND
Mischka_numtassem171	chr32:7251915-7252436	1	NOT_FOUND	NOT_FOUND	FOUND
Mischka_numtassem172	chr32:12060775-12060838	1	NOT_FOUND	NOT_FOUND	FOUND
Mischka_numtassem173	chr32:15216104-15216178	1	NOT_FOUND	NOT_FOUND	FOUND
Mischka_numtassem174	chr32:19646772-19646825	1	NOT_FOUND	NOT_FOUND	FOUND
Mischka_numtassem175	chr32:24968868-24968976	1	NOT_FOUND	NOT_FOUND	FOUND
Mischka_numtassem176	chr33:28961125-28961191	1	NOT_FOUND	NOT_FOUND	FOUND
Mischka_numtassem177	chr33:31641053-31643078	1	NOT_FOUND	NOT_FOUND	FOUND
Mischka_numtassem178	chr34:8513807-8514251	1	NOT_FOUND	NOT_FOUND	FOUND
Mischka_numtassem179	chr34:12455976-12461695	0	NOT_FOUND	NOT_FOUND	NOT_FOUND
Mischka_numtassem180	chr34:12617928-12629146	0	NOT_FOUND	NOT_FOUND	NOT_FOUND
Mischka_numtassem181	chr34:32012366-32013374	1	NOT_FOUND	NOT_FOUND	FOUND
Mischka_numtassem182	chr34:36713952-36714290	1	NOT_FOUND	NOT_FOUND	FOUND
Mischka_numtassem183	chr34:40746263-40746326	1	NOT_FOUND	NOT_FOUND	FOUND
Mischka_numtassem184	chr35:4824875-4824935	1	NOT_FOUND	NOT_FOUND	FOUND
Mischka_numtassem185	chr35:9421353-9421410	0	NOT_FOUND	NOT_FOUND	NOT_FOUND
Mischka_numtassem186	chr35:14892430-14892642	3	FOUND	FOUND	FOUND
Mischka_numtassem187	chr36:25840659-25840732	1	NOT_FOUND	NOT_FOUND	FOUND
Mischka_numtassem188	chr37:1256609-1256711	1	NOT_FOUND	NOT_FOUND	FOUND
Mischka_numtassem189	chr37:22089892-22089950	1	NOT_FOUND	NOT_FOUND	FOUND
Mischka_numtassem190	chr38:5958006-5958087	1	NOT_FOUND	NOT_FOUND	FOUND
Mischka_numtassem191	chr38:7826480-7828774	2	NOT_FOUND	FOUND	FOUND
Mischka_numtassem192	chr38:17333541-17333612	0	NOT_FOUND	NOT_FOUND	NOT_FOUND
Mischka_numtassem193	chr4:6037285-6037411	1	NOT_FOUND	NOT_FOUND	FOUND
Mischka_numtassem194	chr4:11002579-11002734	0	NOT_FOUND	NOT_FOUND	NOT_FOUND
Mischka_numtassem195	chr4:12327195-12327240	1	NOT_FOUND	NOT_FOUND	FOUND
Mischka_numtassem196	chr4:18349089-18349150	1	NOT_FOUND	NOT_FOUND	FOUND
Mischka_numtassem197	chr4:81342156-81342287	2	NOT_FOUND	FOUND	FOUND
Mischka_numtassem198	chr4:86990988-86991500	0	NOT_FOUND	NOT_FOUND	NOT_FOUND
Mischka_numtassem199	chr4:88140443-88140514	0	NOT_FOUND	NOT_FOUND	NOT_FOUND
Mischka_numtassem200	chr4:88140516-88140592	0	NOT_FOUND	NOT_FOUND	NOT_FOUND
Mischka_numtassem201	chr5:37865290-37865370	1	NOT_FOUND	NOT_FOUND	FOUND
Mischka_numtassem202	chr5:58482644-58482845	0	NOT_FOUND	NOT_FOUND	NOT_FOUND
Mischka_numtassem203	chr5:84466195-84466332	1	NOT_FOUND	NOT_FOUND	FOUND
Mischka_numtassem204	chr6:695061-696518	1	NOT_FOUND	NOT_FOUND	FOUND
Mischka_numtassem205	chr6:9066177-9066371	0	NOT_FOUND	NOT_FOUND	NOT_FOUND
Mischka_numtassem206	chr6:25010493-25014335	0	NOT_FOUND	NOT_FOUND	NOT_FOUND
Mischka_numtassem207	chr6:31423294-31423366	0	NOT_FOUND	NOT_FOUND	NOT_FOUND
Mischka_numtassem208	chr6:32844530-32845208	1	NOT_FOUND	NOT_FOUND	FOUND
Mischka_numtassem209	chr6:60522216-60522279	1	NOT_FOUND	NOT_FOUND	FOUND
Mischka_numtassem210	chr6:68661096-68663825	1	NOT_FOUND	NOT_FOUND	FOUND
Mischka_numtassem211	chr6:71337841-71337986	1	NOT_FOUND	NOT_FOUND	FOUND
Mischka_numtassem212	chr6:71585918-71585999	1	NOT_FOUND	NOT_FOUND	FOUND
Mischka_numtassem213	chr7:9918495-9918538	0	NOT_FOUND	NOT_FOUND	NOT_FOUND
Mischka_numtassem214	chr7:10372015-10372072	0	NOT_FOUND	NOT_FOUND	NOT_FOUND
Mischka_numtassem215	chr7:19934523-19942091	0	NOT_FOUND	NOT_FOUND	NOT_FOUND
Mischka_numtassem216	chr7:21263744-21263815	1	NOT_FOUND	NOT_FOUND	FOUND
Mischka_numtassem217	chr7:22490322-22490400	1	NOT_FOUND	NOT_FOUND	FOUND
Mischka_numtassem218	chr7:27678289-27686142	1	NOT_FOUND	NOT_FOUND	FOUND
Mischka_numtassem219	chr7:47253608-47256084	1	NOT_FOUND	NOT_FOUND	FOUND
Mischka_numtassem220	chr7:47755787-47756056	1	NOT_FOUND	NOT_FOUND	FOUND
Mischka_numtassem221	chr7:56542037-56542073	1	NOT_FOUND	NOT_FOUND	FOUND
Mischka_numtassem222	chr7:76765812-76766707	1	NOT_FOUND	NOT_FOUND	FOUND
Mischka_numtassem223	chr8:17547980-17548029	1	NOT_FOUND	NOT_FOUND	FOUND
Mischka_numtassem224	chr8:28291033-28291108	0	NOT_FOUND	NOT_FOUND	NOT_FOUND
Mischka_numtassem225	chr8:38470509-38470552	1	NOT_FOUND	NOT_FOUND	FOUND
Mischka_numtassem226	chr8:56685231-56685262	1	NOT_FOUND	NOT_FOUND	FOUND
Mischka_numtassem227	chr8:57989007-57993233	1	NOT_FOUND	NOT_FOUND	FOUND
Mischka_numtassem228	chr8:58732916-58733400	1	NOT_FOUND	NOT_FOUND	FOUND
Mischka_numtassem229	chr8:60647030-60647219	1	NOT_FOUND	NOT_FOUND	FOUND
Mischka_numtassem230	chr9:7264565-7264643	0	NOT_FOUND	NOT_FOUND	NOT_FOUND
Mischka_numtassem231	chr9:12767136-12767210	0	NOT_FOUND	NOT_FOUND	NOT_FOUND
Mischka_numtassem232	chr9:29191469-29191535	2	NOT_FOUND	FOUND	FOUND
Mischka_numtassem233	chrUn_JAAHUQ010000987v1:1-17148	0	NOT_FOUND	NOT_FOUND	NOT_FOUND
Mischka_numtassem234	chrUn_JAAHUQ010000987v1:20706-22754	0	NOT_FOUND	NOT_FOUND	NOT_FOUND
Mischka_numtassem235	chrUn_JAAHUQ010001483v1:61686-65924	0	NOT_FOUND	NOT_FOUND	NOT_FOUND
Mischka_numtassem236	chrUn_MU018737v1:292148-292217	0	NOT_FOUND	NOT_FOUND	NOT_FOUND
Mischka_numtassem237	chrX:2653604-2653662	1	NOT_FOUND	NOT_FOUND	FOUND
Mischka_numtassem238	chrX:5957028-5957072	0	NOT_FOUND	NOT_FOUND	NOT_FOUND
Mischka_numtassem239	chrX:18935007-18935077	1	NOT_FOUND	NOT_FOUND	FOUND
Mischka_numtassem240	chrX:28873433-28875138	1	NOT_FOUND	NOT_FOUND	FOUND
Mischka_numtassem241	chrX:60581195-60581225	0	NOT_FOUND	NOT_FOUND	NOT_FOUND
Mischka_numtassem242	chrX:66577105-66583579	0	NOT_FOUND	NOT_FOUND	NOT_FOUND
Mischka_numtassem243	chrX:87817119-87821775	0	NOT_FOUND	NOT_FOUND	NOT_FOUND
Mischka_numtassem244	chrX:91223461-91227531	1	NOT_FOUND	NOT_FOUND	FOUND
Mischka_numtassem245	chrX:92721071-92725814	0	NOT_FOUND	NOT_FOUND	NOT_FOUND
Mischka_numtassem246	chrX:104962672-104962988	1	NOT_FOUND	NOT_FOUND	FOUND
Mischka_numtassem247	chrX:113970050-113970601	2	NOT_FOUND	FOUND	FOUND

## Sheet: Table S6
Table S6 - Numts identified in other assemblies that are absent in Mischka
Mischka_Chrom	Mischka_Position	Number of Assemblies	Assembly Names	Variant Type	hspIDs	max_hsp_len (bp)
chr10	91449	1	Cla-1	LARGEINS	Cla-1_numtassem13_hsp1	70
chr11	15816877	5	BD:Nala:Wags:Yella_v2:Zoey	NUMTINS	BD_numtassem21_hsp1:Nala_numtassem22_hsp1:Wags_numtassem20_hsp1:Yella_v2_numtassem21_hsp1:Zoey_numtassem22_hsp1	56
chr11	31055965	1	Clu-1	NUMTINS	Clu-1_numtassem22_hsp1	75
chr13	55952906	1	mCanLor1.2	NUMTINS	mCanLor1.2_numtassem39_hsp1	82
chr14	24665226	1	Sandy	NUMTINS	Sandy_numtassem45_hsp1	3280
chr14	27348778	1	Cla-1	NUMTINS	Cla-1_numtassem41_hsp1:Cla-1_numtassem42_hsp1	59
chr15	42643737	1	mCanLor1.2	NUMTINS	mCanLor1.2_numtassem55_hsp1	143
chr20	3358957	2	China:Wags	NUMTINS	China_numtassem96_hsp1:China_numtassem97_hsp1:Wags_numtassem96_hsp1:Wags_numtassem97_hsp1	75
chr20	55347254	1	Clu-1	NUMTINS	Clu-1_numtassem101_hsp1	75
chr21	29935922	2	Clu-1:Sandy	NUMTINS	Clu-1_numtassem105_hsp1:Sandy_numtassem97_hsp1	74
chr21	32855709	1	Sandy	NUMTINS	Sandy_numtassem99_hsp1	71
chr23	43508674	1	Cla-1	NUMTINS	Cla-1_numtassem100_hsp1	50
chr25	49761457	4	China:Cla-1:Wags:mCanLor1.2	NUMTINS	China_numtassem130_hsp1:Cla-1_numtassem120_hsp1:Wags_numtassem131_hsp1:mCanLor1.2_numtassem121_hsp1	75
chr26	28533770	1	Yella_v2	NUMTINS	Yella_v2_numtassem132_hsp1:Yella_v2_numtassem133_hsp1	76
chr27	43077100	1	Wags	LARGEINS	Wags_numtassem136_hsp1	42
chr27	43125207	1	Yella_v2	LARGEINS	Yella_v2_numtassem140_hsp1	42
chr28	34162123	2	Sandy:mCanLor1.2	NUMTINS	Sandy_numtassem136_hsp1:Sandy_numtassem137_hsp1:Sandy_numtassem138_hsp1:mCanLor1.2_numtassem137_hsp1:mCanLor1.2_numtassem138_hsp1:mCanLor1.2_numtassem139_hsp1	74
chr29	31629662	4	CA611:Sandy:Tasha:canFam3.1	NUMTINS	CA611_numtassem142_hsp1:Sandy_numtassem144_hsp1:Tasha_numtassem140_hsp1:canFam3.1_numtassem148_hsp1	85
chr2	14763552	1	Cla-1	NUMTINS	Cla-1_numtassem74_hsp1	34
chr2	43539009	1	OD	NUMTINS	OD_numtassem90_hsp1	65
chr30	13157497	1	China	NUMTINS	China_numtassem162_hsp1	89
chr31	25837274	1	mCanLor1.2	NUMTINS	mCanLor1.2_numtassem166_hsp1	67
chr33	12285667	4	BD:CA611:Clu-1:Yella_v2	NUMTINS	BD_numtassem171_hsp1:BD_numtassem171_hsp2:BD_numtassem172_hsp1:BD_numtassem173_hsp1:CA611_numtassem170_hsp1:CA611_numtassem171_hsp1:CA611_numtassem172_hsp1:Clu-1_numtassem171_hsp1:Clu-1_numtassem171_hsp2:Clu-1_numtassem172_hsp1:Clu-1_numtassem173_hsp1:Yella_v2_numtassem175_hsp1:Yella_v2_numtassem175_hsp2:Yella_v2_numtassem176_hsp1:Yella_v2_numtassem177_hsp1	80
chr34	12621330	1	OD	LARGEINS	OD_numtassem175_hsp1	946
chr34	32012349	1	canFam3.1	NUMTINS	canFam3.1_numtassem178_hsp1	137
chr5	58481845	1	Zoey	LARGEINS	Zoey_numtassem197_hsp1:Zoey_numtassem197_hsp2	198
chr8	16111608	1	Cla-1	NUMTINS	Cla-1_numtassem214_hsp1	2464
chr8	18741331	5	CA611:China:Nala:Wags:mCanLor1.2	NUMTINS	CA611_numtassem218_hsp1:China_numtassem223_hsp1:Nala_numtassem225_hsp1:Wags_numtassem222_hsp1:mCanLor1.2_numtassem224_hsp1	54
chr9	23862764	1	China	NUMTINS	China_numtassem231_hsp1:China_numtassem232_hsp1	73
chrX	26971268	1	Cla-1	NUMTINS	Cla-1_numtassem232_hsp1	69
chrX	92726910	1	OD	LARGEINS	OD_numtassem236_hsp1	1610

## Sheet: Table S7
Table S7 - Numts in Mischka that correspond to deletions identified by the Dog10K consortium
chr	pos	id	overlap bp	Numts ID
chr6	9066172	chr6:9066172	192	Mischka_numtassem205
chr9	7264564	chr9:7264564	76	Mischka_numtassem230
chr11	51942706	chr11:51942706	52	Mischka_numtassem23
chr13	64118442	chr13:64118442	108	Mischka_numtassem48
chr15	12038039	chr15:12038039	166	Mischka_numtassem54
chr17	27905816	chr17:27905816	98	Mischka_numtassem73
chr20	3372702	chr20:3372702	78	Mischka_numtassem98
chr20	19898822	chr20:19898822	127	Mischka_numtassem101
chr22	50907301	chr22:50907301	57	Mischka_numtassem110
chr23	17327271	chr23:17327271	66	Mischka_numtassem113
chr26	27469612	chr26:27469612	126	Mischka_numtassem135

## Sheet: Table S8
Table S8 - Insertions identified by the Dog10K consortium that correspond to Numts
ID	SV_POS1	MT_POS2	Length	Identity %	SV_Length (bp)	SV_Seq3
chr1:20631044	1-76,77-126	32030-32105,26959-27008	76,50 (bp)	96.05,96	126	CGATTATTCTCCATTTTTGGTTTACAAGACCAAGGTAATGATTATACTACAAAGACTCTTCATTTTAGAAGATTGTCGTGTTAATTCAGATTATGTTAGGCTTTGATATCCATGTGAGGGGGATTA
chr1:25059775	1-108	32099-32206	108	100	107	CAATATATGAATGTAGGGGTGTCAGGGAATAGTTTAAGAAGAATCTCAGCTTTGGGTGCTGATGGTGGAGCAAGAGCTTCTTCCTTGAGTCTTAGGGAGGGCGGTTAC
chr1:43507796	1-74	18321-18394	74	100	74	AGTATGGTTGGGATTAAGTTATATTGTTTGTTGAGCTGGAACGCTTTCTCAATTGGTGGCTGCTTTTAAGCCAA
chr10:36958033	1-68	4005-4072	68	98.53	64	TTGGATTCGAAATAAACATGCTAGCCATCATCCCCATTCTCATAAAAAAGTACAATCCACGAGCCATA
chr11:15816877	4-57	1763-1816	54	96.3	57	CCTAGCTTATATCAGGAACGGATAAACCACTGATAGTTAACAATCCGATAATATCAA
chr11:24214499	1-71	21238-21308	71	100	71	GAGTTTAATATAAATAGTATGAAGGTAGATAGTGTTATTAGAATATATAAAGTTAAGTTTAGAACTATTAT
chr11:31055965	1-72	31022-31093	72	94.44	72	CTGTAGCTGTGTCCGATGTATAGTGTATAGCTAAAAATAAACCTGTTAGAATCTGTAGAATCAGGCATACTC
chr12:68037251	34-63	5765-5794	30	100	54	ATGGTAAGAAAACGGCAGATGGTATGCTCAACAAGGAGCATCCGTTGACCTTACAATTTTCTC
chr14:24665226	128-271,9-117	1618-1761,15209-15317	144,109	100,99.08	N.D.	TATGTAATGTTGAACACCCTTTCATCATTATCGGACAAGTCGCTTCAATCTTATATTTCACCATCTTATTGATCCTAATACCAACAGTTAGCGTTATCGAAAACAACCTTCTAAAATNNNNNNNNNNGAGAAAGCGTTCCAGCTCAACAAACAATATAACTTAATCCCAACCATACTACATCAACTCCTAATTATACCCCCTGGGTCATTCTATTTAAGTATAGAAGCAATAATGCTAGTATGAGTAACAAGAACCATTTTCTCCCCGCATT
chr15:42643737	7-169	7950-8092	163	84.05	N.D.	TTTTTCCCTTGAGAAAACAAATGAACGAAAATTTATTCGCCTCTTTCGCTGCCCCCTCAANNNNNNNNNNGCCCCCTCAATAATAGGTCTCCCTATTGTAGTACTGATCGTCATATTCCCTTCCATTTTATTCCCAGCACCCAATCGCCTAATCAATAATCGGTTAGTC
chr16:13412413	2-97	9270-9365	96	97.92	97	ATAGTGGCTCTACATTCCTCATCGTGTGCTTCCTCCGACAGCTATATTACCACTTCACATCAAACCACCACTTCGGATTTGAAGCCGCTGCATGATA
chr16:43736170	1-71	23148-23218	71	95.77	65	AAGCACGTAGTGAAAATGAGCTACAACATAATATGTGTCATGAAGAACGATGTCTAAGGACGAATTAGCTA
chr17:24145491	1-52	13778-13829	52	96.15	52	TCATCCTTCAAAATATAACAAGCAGTCAACAATTCAGACAACAGACCAGTAAA
chr17:56580606	17-77	30398-30458	61	100	74	TATAGATATATCATATATCTATGATACGGGGGACTCTGGGTTTTTTAGTGAAGAGGCTATGGGTATTGCGGCTCTGT
chr18:34082227	2-78	25600-25676	77	100	78	AGTAAAAGGCTCAGAAGAAGCCTGCAAAGAAAAATACTTCTGATACGATAAAAAGAACTATTCCGTATCGTAGTCCTT
chr19:8032459	32-87,1-31	18965-19020,28635-28665	56,31	100,100	87	AATATTATTGTGGGAATTATGCTAATTATGAAAATTTTAATCACTCGGGAGTTTTTTTATATTCCGAGGTCACCCCAACCTAAATTG
chr2:25724854	1-60	32818-32877	60	91.67	50	CGTACGTGTACACACGTGTGTCCTAGAACTATATGTCCTGAAACCATTGACTGAATAGCA
chr2:43539010	1-65	28305-28369	65	98.46	77	GCAAAAAGGTTTGAGCTTTTATTATTAGACTCACAATCTAATGTTTTTGTTAAACTATGCTTACATAGTGCTAACCTG
chr2:504530	325-484,1-314	1028-1187,19624-19937	160,314	99.38,99.36	N.D.	AGGAGGACTGATAGGAGAATAATTGCTAGCGTTACTTCATATGAGATTGTTTGAGCTACTGCTCGAAGGGCTCCGATTAGGGCGTATTTGGAGTTTGAGGCTCATCCTGATCAGAGGATGGAGTACACGGCGAGGCTTGATATTGCTAGTATGAATAGGACTCCCAAGTTTATATTAATGAGTGGGTAGGGTATTGGGAGGGGAATTCACATAGTTAGGGCTAGTGATAGAGCTAGAATGGGGGCTAGAATGAATATTGATATAGAGGATGTAAGTGGTCGTAGAGGTTCTTTTGTGAAGAGTTTTACTGCGTCNNNNNNNNNNGTGTAGCTTAACTAAAGCGTCTGGCCTACACCCAGAAGATTCCATTACTTATGGCCACTTTGAACAAAAGCTAGC…
chr2:66417381	2-70	23844-23912	69	97.1	70	AGTTAATTTTGTAGTCAATATTAATGAAATGATATAGAGAACTAAAGAACTGATTCAGAATACAATTATT
chr20:55347254	3-75	12957-13029	73	98.63	75	TACTGATCATCGAGTCTGCTAACACGTCGAATACCAACGCCTGAGCCCTCTTAATTACACTCGTTGCCACATCCC
chr20:9914459	1-70	9747-9816	70	100	70	AACAACAATACTTATCATAGCACTCCTACTAATCTCCCTCCTAGCTGCGAGCCTAGCGTATGAATGGACC
chr21:29935922	7-80	11887-11960	74	95.95	83	CATCTCAAACCGCTACTTCTTACGCATTCATAATTAGCATAATCCCCACAATAATATTTATCTACTCAGGACAGGAAACAGTT
chr21:32855709	1-71	33327-33397	71	100	83	AAAAAAAGGGAATGCTATCTATAGATAGACTACGAGACCAAATGCGTGTAAGACTGTTGTGTTAAGTTAACAGCACAAGCTGTTA
chr21:49354068	1-185	1006-1190	185	100	217	AGGTGTGCTTGGATTAATCAAAGTGTAGCTTAACTAAAGCGTCTGGCCTACACCCAGAAGATTTCATTACTTATGGCCACTTTGAACAAAAGCTAGCCCAACTAACCCCAAACTTAAGTATTACAGACACATAAAATAAAACATTTAGTTAAACAATAAAAGTATAGGAGATAGAAATTTTAATTAACAATTTTAACAATTAACAATTAACAATTTTA
chr22:25561412	1-98	17758-17855	98	100	101	TAATACTTAAGTTTGGGGTTAGTTGGGCTAGCTTTTGTTCAAAGTGGCCATAAGTAATGAAATCTTCTGGGTGTAGGCCAGACGCTTTAGTTAAGCTAAAG
chr25:49761457	2-75	20766-20839	74	94.59	75	AAGGCAGTGGCTTGTGTGAGAAAATATTTTGTGGAGGCCTCTATGGCTCGTGGATTGTACTTTTTTATGAGAATA
chr26:24015705	1-165	14775-14939	165	100	164	TATTTCTACACGAAACCGGATCCAACAACCCTTCAGGAATCACATCAGACTCAGACAAAATTCCATTTCACCCTTACTACACAATCAAGGATATCCTAGGAGCCTTACTCCTACTCCTAATCCTAATATCACTAGTTTTATTTTCACCTGACCTATTAGGAGACCTATT
chr26:28533772	53-128,1-52	16926-17001,27772-27823	76,52	100,100	128	ACGATAACCAGTGCCATATGACTAACTGAGGAGTATGCAATTAGGGATTTTACAAACTTTCGTTTATGGCTTAATTTTTATCACTGCTGTATCCCGTGGGGGTGTGGCTTAGCAAGGTGTTATGAGCTT
chr27:4204920	1-67	4942-5008	67	98.51	69	ATCAATCTTGGACTAGGAGTTTAGGTTAGACCAGACCAAGAGCCTTCAAAGCTCTAAGCAAGTGCTATA
chr28:34162123	15-49,80-148,52-79	7128-7162,28422-28495,22494-22521	35,74,28	97.14,87.84,96.43	149	AACGGGCGTGGGCATCTTAATCAGTTCTTTAGTCCTCTATATCATTTCATTGAGAAAATTGTAAGATCAACGGATGCTCCTGCAGTTGCATCAATTTTTTGGTTCCTAAGGCCAATGGATTACTTCTATAAAAGTTGAAAAAGCCATGA
chr29:31629662	2-82	13779-13859	81	97.53	82	CCATCCTTCAAAATATAGCAAGCAGTCAACAATTCAGACAACAGACCAGTAATAAAAGCCGCTAGAACAACCTTATTTGAAA
chr3:20253673	1-60,61-138	4691-4750,32375-32452	60,78	100,96.15	138	TTCATCCCCAAATGAATAATTATTCAAGAATTAACGAAAAATAACATAATTATTATTCCAACACTACGAGCAAGGGTTGATGGTTTCTCGAGGCATGGTGATTAAGCCCTTATTGGACTAGGTGATATGCATTTGATT
chr30:13157497	1-87	26015-26101	87	97.7	87	AAGTGTCAATATCATGCAGCGGCTTCAAATCCGAAGTGGTGGTTTGATGTGAAGTGGTAGTGTAGCTGTCGGAGAAAGCACACGATG
chr31:25837275	1-66	32391-32455	66	89.39	64	GGGACACTGCAAGAAGAGGATTGATGGTTTCTCGAGGCATGGTGATTAATCCCTTATTGGACTAAG
chr32:27257325	1-51	5753-5803	51	98.04	51	TCTGGCCCATGCAGGAGCATCCGTTGACCTTACAATTTTCTCCTTGCACTT
chr33:12285667	50-115,116-177,1-49,213-289	3793-3858,238-299,2590-2639,16877-16954	66,62,50,78	100,98.39,90,96.15		CAAAGGCGCCTCAAAACTAATAGATGAAATTAACTCAATCTAACCAGTTATCTTAAGAATTCAAAGATCTTCGTGCTACCAAACTTACACTATATTCTACAGTAAGGTCAGCTAACAGCAGTGATAAAAATTAAGCCATAAACGAAAGTTTGACTAAGCCATACTAAAAAGGGTTGGCTTAGCAAGGTGNNNNNNNNNNGCCATACTAAAAAGGGTTGGCTTAGCAAGGTGTTATGAGCTACTTAAGAGTGTGCTTGATACCTGCTCCTTTAGATCATTGATGATTTTA
chr36:30567522	1-70	1121-1190	70	100	69	AAGTATTACAGACACATAAAATAAAACATTTAGTTAAACAATAAAAGTATAGGAGATAGAAATTTTAATT
chr37:8030419	112-190,42-111	2696-2774,15063-15132	79,70	100,100	190	TAATAGTATAGTAGTAATAATAATAATAGTAATAATAGTAATAGTATTCTCCATCCTAATCTTGGCATTCATTCCACTCCTCCACACATCTAAGCAACGCAGCATAATATTCGTAAAACTTAAACCTTTACTATCAGAGGTTCAATTCCTCTCCCTAACAAAATGTTCTTTATCAACATTATCTCTCTTA
chr37:8853494	7-209	9961-10163	203	99.01	208	TATACAAGGTATACTTGTTTATCGATCACACCTAATATCATCGCTACTATGCTTAGAGGGCATAATATTATCACTATTTGTAATAATATCTGTAACTATCCTCAACAACCACCTCACATTAGCCAGCATGATACCAATCGTACTACTAGTATTTGCTGCCTGCGAAGCAGCATTAGGACTATCTCTACTAGTTATAGTATCTAACACCT
chr38:13114698	1-83	20140-20222	83	97.59	83	AATGGATTGTGGAATGCGCCGAAGAATAGAATTGTTGTGAGGATGTTTATTATAATAATATTTGCGTACTCTGCTAGAAAGAA
chr4:35978780	21-190	15048-15217	170	94.12	190	ACTACTGTGTGTAAACACTAGAGGTGTACTCGCTCTAGTATTCTCCATCCTAATTCTGGCATTCATTCCTTTCCTCCACACATCTAAGCAACGCAGCATAATATTTCGACCCCTCAGCCAATGCCTATTCTGACTTTTAGTCGCCGATCTTCTTACTTTAACATGAATTGGAGGACAACCAGTAGAGCAC
chr4:80377630	1-54	4042-4095	54	96.3	51	TCTCATAAAAAAGTACAATCCACAAGCCATAGAAGCCTCTACAAAATATTTTCT
chr5:64462590	1-54,55-106	5050-5103,1270-1321	54,52	100,100	105	AATCTATCTTACATCAATTGAATGCAAATCAAACACTTTAATTAAGCTAAGCCCCTTTTGCATAATGAACTAGCCAGAAACAACTTAACAAAGAGAACTTAAGCTA
chr6:21899315	2-63	17500-17561	62	100	63	CTTTTAATTTCATAAAAACATTCGTGAAATGTTCTTGGGTAGAAAATGTAGCCCATTTCTTCC
chr6:9984998	3-68	32108-32173	66	98.48	63	GCTTAAGAAGAATTTCAGCTTTGGGTGCTGATGGTGGAGCAAGAGCTTCTTCCTTGAGTCTTAGGGAG
chr7:22906427	4-73,100-161,74-99	13425-13494,20478-20539,33274-33299	70,62,26	98.57,100,100	161	CACTCTATACTTCTGGACTCCATCTGACTAGAAAACATCCTACCCAAATCAATCTCATATTTCCAAATATAATTTAAATAAAGCTTGTGAGTATTGTATGATCTTTGAATTCTTAAGATTAGGTTCGAAGCCTATTATTCTAGAAATAAGAGGATTTAAAC
chr7:60605367	1-138,152-273	772-909,383-504	138,122	99.28,98.36	N.D.	GGGAAGAAATGGGCTACATTTTCTACCTAAGAACATTTCACGAATGTTTTTATGAAATTAAAAACTGAAGGAGGATTTAGTAGTAAATTAAGAATAGAGAGCTTAATTGAATAGGGCCATGAAGCACGCACACACCGCNNNNNNNNNNCTGCACTAAAGTTAAAACTTAACTAAGCCGTAAAAAGCTACAGTTACCATAAAATAAACCACGAAAGTGACTTTATAATAATATGACTACACGATAGCTAAGACCCAAACTGGGATTAGATACCCTATGT
chr8:18741321	46-96	29462-29512	51	92.16	86	ATTGAAAGTATAATTGAAAGTAATTGAAAGAAAGAGCAAAATAAATTTAAAAAATGTGTGAGTGCAGATGTGTAAGAAGGCTAGGTAAGGCTGATT
chr8:26089999	1-62	18327-18388	62	98.39	61	GTTGGGATTAAGTTGTATTGTTTGTTGAGCTGGAACGCTTTCTCAATTGGTGGCTGCTTTTA
chr8:7459269	1-58	13743-13800	58	98.28	98	CTATTCCATTAAACTTTAATACTACCTCCACCTCATCATCCTTCAAAATATAGCAAGCTATATTTTCATCAAAAATCAACAAAATCAAAATCAACAAAA
chr9:23862764	111-178,5-70,81-110	12340-12407,17961-18026,17961-17990	68,66,30	97.06,98.48,100	N.D.	AGAGGTTGTTTCTGGCTAGTTCATTATGCAAAAGGTAAAAGGGGTAATCTTTGCTGTTTAATACTGTTAANNNNNNNNNNGGGGTAATCTTTGCTGTTTAATACTGTTAAGATTTCTATTGAACTTAAACACATGAGACCTTCAACAAATCTTCATTACGACAAACGATAATTTTAATTT
chr9:30689396	1-95,106-267	16420-16514,33153-33314	95,162	97.89,97.53	N.D.	GTACACGTACGTACGCGCGCAAGACATTAAGTTAACTTATACAAACCCCCCTTACCCCCCGTAAACTCATGTCATCTATTATACACTTATTTATGNNNNNNNNNNACATTTGTCTATAATTTAAATAAAGCTTGTGAGTGTTGTATGCACTTAGTCCTGTTTTTGGGGTTTGGCGGGACATAAATAAGTGTATAATAGATGACATGAGTTTACGGGGGGTAAGGGGGGTTTGTATAAGTTAACTTAATGTCTTGCGCGCGTACGTAC
1Basepair position within insertion mapping to mitochondrial sequence. Multiple regions separated by comma.
2Mitochondrial position mapped to insertion. Multiple regions separated by comma.
3Insertion sequences with a string of 10 N's denote those insertions with an incomplete assembled sequence.
N.D., not determined

## Sheet: Table S9
Table S9 - Annotation of Numt genic regions
In Mischka Reference	Dog10K SV Deletion	Dog10K SV Insertion	Region	Genomic Context	Gene	CpG
Yes	No	No	chr1:100056541-100061927	Intron	LOC111097189	No
No	No	Yes	chr1:20631044	Intergenic		No
No	No	Yes	chr1:25059775	Intergenic		No
No	No	Yes	chr1:43507796	Intron	LOC111090675	No
Yes	No	No	chr1:73116971-73117043	Intergenic		No
Yes	No	No	chr1:73597344-73597406	Intergenic		No
Yes	No	No	chr1:75157895-75157960	Intron	NTRK2	No
Yes	No	No	chr1:78370427-78371926	Intergenic		No
Yes	No	No	chr1:85121978-85122078	Intergenic		No
Yes	No	No	chr1:85122085-85122141	Intergenic		No
Yes	No	No	chr1:92680412-92680964	Intron	RFX3	No
Yes	No	No	chr1:93992390-93993028	Intergenic		No
Yes	No	No	chr1:99798352-99798522	Intron	IARS1	No
Yes	No	No	chr10:1282312-1282453	Intergenic		No
Yes	No	No	chr10:15927342-15927681	Intron	LOC106559348	No
Yes	No	No	chr10:19336569-19336636	Intergenic		No
No	No	Yes	chr10:36958033	Intron	SLC5A7	No
Yes	No	No	chr10:38293080-38293126	Intergenic		No
Yes	No	No	chr10:41863953-41864024	Intron	IL1RL2	No
Yes	No	No	chr10:4242757-4242821	Intergenic		No
Yes	No	No	chr10:62368625-62371478	Intron	PUS10	No
Yes	No	No	chr10:69814760-69820904	Intron	GMCL1	No
No	No	No	chr10:91449	Intergenic		No
Yes	No	No	chr10:9975978-9976149	Intergenic		No
No	No	Yes	chr11:15816877	Intergenic		No
No	No	Yes	chr11:24214499	Intron	TRPC7	No
No	No	Yes	chr11:31055965	Intron	PTPRD	No
Yes	No	No	chr11:44720738-44720985	Intron	LOC111098070	No
Yes	No	No	chr11:49285877-49286083	Intergenic		No
Yes	Yes	No	chr11:51942707-51942760	Intron	VCP	No
Yes	No	No	chr11:64299994-64300163	Intergenic		No
Yes	No	No	chr11:67885526-67902165	Intron	LOC111097886	No
Yes	No	No	chr11:6835457-6835525	Intergenic		No
Yes	No	No	chr11:70018461-70018559	Intron	LOC119873986	No
Yes	No	No	chr12:19166811-19166840	Intergenic		No
Yes	No	No	chr12:22367481-22367541	Intergenic		No
Yes	No	No	chr12:38587113-38587372	Intergenic		No
Yes	No	No	chr12:47316865-47316936	Intron	ORC3	No
Yes	No	No	chr12:62441268-62441737	Intergenic		No
Yes	No	No	chr12:63010960-63020103	Intron	LOC111098147	No
Yes	No	No	chr12:63981041-63982148	Intron	ATG5	No
No	No	Yes	chr12:68037251	Intron	SLC16A10	No
Yes	No	No	chr12:71338971-71339499	Intergenic		No
Yes	No	No	chr13:11100879-11100950	Intergenic		No
Yes	No	No	chr13:12231065-12231128	Intergenic		No
Yes	No	No	chr13:12231128-12231181	Intergenic		No
Yes	No	No	chr13:24939682-24939725	Intergenic		No
Yes	No	No	chr13:27979766-27979856	Intergenic		No
Yes	No	No	chr13:43108854-43108918	Intron	GABRA2	No
Yes	No	No	chr13:45507171-45507564	Intron	DCUN1D4	No
Yes	No	No	chr13:4868853-4868886	Intron	FZD6	No
No	No	No	chr13:55952906	Intergenic		No
Yes	No	No	chr13:55969184-55969238	Intergenic		No
Yes	No	No	chr13:57424547-57424613	Intergenic		No
Yes	No	No	chr13:58729577-58729640	Intergenic		No
Yes	No	No	chr13:62902986-62903053	Intergenic		No
Yes	No	No	chr13:62903051-62903110	Intergenic		No
Yes	Yes	No	chr13:64118443-64118552	Intergenic		No
Yes	No	No	chr14:17352714-17353214	Intergenic		No
No	No	Yes	chr14:24665226	Intergenic		No
No	No	No	chr14:27348778	Intron	LOC102157031	No
Yes	No	No	chr14:49721086-49722620	Intron	LOC111098698	No
Yes	No	No	chr14:51237267-51237318	Intron	IMMP2L	No
Yes	No	No	chr14:57583606-57583778	Intron	LOC119867516	No
Yes	Yes	No	chr15:12038032-12038205	Intron	AGBL4	No
Yes	No	No	chr15:13788935-13797439	Intergenic		No
Yes	No	No	chr15:41364927-41364991	Intergenic		No
No	No	Yes	chr15:42643737	Intron	NTDC3	No
Yes	No	No	chr15:49017383-49017936	Intron	LRBA	No
Yes	No	No	chr15:49084861-49085057	Intron	LRBA	No
Yes	No	No	chr15:51868154-51869371	Intron	RNF175	No
Yes	No	No	chr15:51869375-51873108	Intron	RNF175	No
Yes	No	No	chr15:58105694-58105738	Intergenic		No
Yes	No	No	chr15:58133909-58133954	Intergenic		No
Yes	No	No	chr15:8226327-8226473	Intron	CSMD2	No
Yes	No	No	chr16:11038836-11038887	Intron	PTN	No
No	No	Yes	chr16:13412413	Intergenic		No
Yes	No	No	chr16:27250959-27251134	Intron	ADAM9	No
Yes	No	No	chr16:28734357-28734415	Intergenic		No
Yes	No	No	chr16:28777791-28777854	Intergenic		No
No	No	Yes	chr16:43736170	Intergenic		No
Yes	No	No	chr16:52968913-52968965	Intergenic		No
Yes	No	No	chr16:6203480-6205929	Intron	KEL	No
Yes	No	No	chr16:6205931-6209415	Intron	KEL	No
Yes	No	No	chr16:7241295-7241374	Intron	SSBP1	No
Yes	No	No	chr16:8429738-8429805	Intergenic		No
No	No	Yes	chr17:24145491	Intergenic		No
Yes	Yes	No	chr17:27905817-27905915	Intergenic		No
Yes	No	No	chr17:42793463-42794487	Intron	LOC111090439	No
Yes	No	No	chr17:53548400-53549099	Intergenic		No
No	No	Yes	chr17:56580606	Intron	LOC102152790	No
Yes	No	No	chr17:57244292-57244364	Intron	HMGCS2	No
Yes	No	No	chr17:59687970-59690836	Intergenic		No
Yes	No	No	chr17:61225208-61225343	Intron	CGN	No
Yes	No	No	chr17:64668888-64668957	Intergenic		No
Yes	No	No	chr17:7017895-7017965	Intergenic		No
Yes	No	No	chr18:31216344-31216819	Intergenic		No
Yes	No	No	chr18:31454818-31461981	Intergenic		No
No	No	Yes	chr18:34082227	Intron	NAT10	No
Yes	No	No	chr18:49825064-49825235	Intron	PPP6R3	No
Yes	No	No	chr19:16587777-16588074	Intergenic		No
Yes	No	No	chr19:19182378-19182787	Intergenic		No
No	No	Yes	chr19:8032459	Intron	LOC111091101	No
No	No	No	chr2:14763552	Intron	LOC487083	No
Yes	No	No	chr2:16030068-16030129	Intron	MPP7	No
Yes	No	No	chr2:23286484-23286875	Intron	CDC123	No
No	No	Yes	chr2:25724854	Intergenic		No
Yes	No	No	chr2:33295939-33296111	Intron	DIP2C	Yes
Yes	No	No	chr2:35683447-35683501	Intron	DIAPH1	No
Yes	No	No	chr2:35683496-35683564	Intron	DIAPH1	No
Yes	No	No	chr2:35683568-35683616	Intron	DIAPH1	No
Yes	No	No	chr2:36320272-36320526	Intergenic		No
No	No	Yes	chr2:43539010	Intergenic		No
No	No	Yes	chr2:504530	Intergenic		No
Yes	No	No	chr2:5067908-5067966	Intron	LOC119870094	No
Yes	No	No	chr2:51859830-51859885	Intron	MAST4	No
Yes	No	No	chr2:54833043-54833257	Intergenic		No
Yes	No	No	chr2:55249536-55250394	Intergenic		No
Yes	No	No	chr2:55255392-55255474	Intergenic		No
No	No	Yes	chr2:66417381	Intron	LOC119870345	No
Yes	No	No	chr2:7810323-7810594	Intron	C2H10orf67	No
Yes	No	No	chr20:10603520-10609165	Intron	GRM7	No
Yes	No	No	chr20:19771021-19771059	Intergenic		No
Yes	Yes	No	chr20:19898822-19898949	Intergenic		No
Yes	No	No	chr20:20777556-20777633	Intron	FOXP1	No
No	No	No	chr20:3358957	Intron	IQSEC1	No
Yes	Yes	No	chr20:3372701-3372781	Intron	IQSEC1	No
Yes	No	No	chr20:34862192-34862378	Intron	ERC2	No
No	No	Yes	chr20:55347254	Intron	TICAM1	No
No	No	Yes	chr20:9914459	Intergenic		No
Yes	No	No	chr21:16992634-16996775	Intergenic		No
Yes	No	No	chr21:25104437-25104501	Intergenic		No
Yes	No	No	chr21:2533577-2533963	Intron	LOC111091474	No
No	No	Yes	chr21:29935922	Intergenic		No
No	No	Yes	chr21:32855709	Intron	DENND2B	No
No	No	Yes	chr21:49354068	Intergenic		No
Yes	No	No	chr21:51198524-51198740	Intergenic		No
No	No	Yes	chr22:25561412	Intergenic		No
Yes	No	No	chr22:37601602-37601656	Intergenic		No
Yes	No	No	chr22:4215584-4215639	Intergenic		No
Yes	Yes	No	chr22:50907305-50907362	Intergenic		No
Yes	No	No	chr22:52329830-52329865	Intron	TPP2	No
Yes	Yes	No	chr23:17327271-17327338	Intron	LOC111091936	No
Yes	No	No	chr23:2072510-2072595	Intergenic		No
No	No	No	chr23:43508674	Intergenic		No
Yes	No	No	chr23:44584438-44584486	Intergenic		No
Yes	No	No	chr23:49790515-49793945	Intergenic		No
Yes	No	No	chr23:49981936-49982160	Intron	PLCH1	No
Yes	No	No	chr23:51615557-51615625	Intergenic		No
Yes	No	No	chr24:10348227-10348296	Intron	LOC119865619	No
Yes	No	No	chr24:23468823-23468893	Intron	LOC119877502	No
Yes	No	No	chr24:31064434-31065143	Intron	PTPRT	No
Yes	No	No	chr24:32951701-32951766	Intron	YWHAB	No
Yes	No	No	chr24:36212116-36212189	Intron	LOC119865559	No
Yes	No	No	chr24:46032555-46032621	Intergenic		No
Yes	No	No	chr24:46121059-46121125	Intergenic		No
Yes	No	No	chr24:5284061-5288238	Intergenic		No
Yes	No	No	chr24:5743532-5743599	Intron	RRBP1	No
Yes	No	No	chr25:20460139-20460206	Intron	NEK1	No
Yes	No	No	chr25:22359295-22359698	Intergenic		No
Yes	No	No	chr25:23063246-23063280	Intron	GALNTL6	No
Yes	No	No	chr25:26007580-26007659	Intergenic		No
Yes	No	No	chr25:28987342-28987412	Intron	EXTL3	No
Yes	No	No	chr25:40362938-40362980	Intergenic		No
No	No	Yes	chr25:49761457	Intron	HDAC4	Yes
Yes	No	No	chr26:18527284-18527323	Intron	CORO1C	No
Yes	No	No	chr26:22424304-22424357	Intron	TTC28	No
No	No	Yes	chr26:24015705	Intron	LOC486353	No
Yes	Yes	No	chr26:27469613-27469739	Intron	LOC119869150	No
No	No	Yes	chr26:28533772	Intron	CABIN1	No
Yes	No	No	chr26:36119747-36119932	Intron	PRKG1	No
Yes	No	No	chr27:13840708-13840769	Intergenic		No
Yes	No	No	chr27:37710874-37710938	Intron	LOC111092890	No
Yes	No	No	chr27:38779344-38782614	Intergenic		No
Yes	No	No	chr27:40961200-40961262	Intergenic		No
No	No	Yes	chr27:4204920	Intron	TULP3	No
No	No	No	chr27:43077100	Intron	BIN2	No
Yes	No	No	chr27:43083247-43083288	Intron	BIN2	No
No	No	No	chr27:43125207	Intron	GALNT6	No
Yes	No	No	chr28:30228590-30229685	Intron	INPP5F	No
No	No	Yes	chr28:34162123	Intergenic		No
Yes	No	No	chr28:36019742-36019815	Intron	C28H10orf90	No
Yes	No	No	chr28:8570444-8570526	Intron	PLCE1	No
Yes	No	No	chr29:2550690-2550833	Intron	SNTG1	No
Yes	No	No	chr29:30482518-30482587	Intergenic		No
No	No	Yes	chr29:31629662	Intron	RALYL	No
Yes	No	No	chr29:3165017-3165087	Intergenic		No
Yes	No	No	chr29:41092712-41093795	Intergenic		No
Yes	No	No	chr29:820462-824725	Intergenic		No
Yes	No	No	chr3:14263596-14263666	Intergenic		No
Yes	No	No	chr3:17324623-17326445	Intron	LOC102151569	No
Yes	No	No	chr3:17326544-17326920	Intron	LOC102151569	No
No	No	Yes	chr3:20253673	Intergenic		No
Yes	No	No	chr3:31072466-31072503	Intron	CERT1	No
Yes	No	No	chr3:39586243-39586303	Intergenic		No
Yes	No	No	chr3:4185838-4186043	Intergenic		No
Yes	No	No	chr3:43625890-43626479	Intergenic		No
Yes	No	No	chr3:64857726-64857758	Intron	PROM1	No
Yes	No	No	chr3:67144190-67144651	Intergenic		No
Yes	No	No	chr3:8625263-8625344	Intron	LOC111095116	No
Yes	No	No	chr3:8625339-8625399	Intron	LOC111095116	No
Yes	No	No	chr30:11193239-11193305	Intron	FRMD5	No
No	No	Yes	chr30:13157497	Intron	LOC111093360	No
Yes	No	No	chr30:15412320-15412380	Intron	SHC4	No
Yes	No	No	chr30:155394-157402	Intergenic		No
Yes	No	No	chr30:25275440-25275531	Intron	LOC119866903	No
Yes	No	No	chr30:35407975-35408028	Intron	THSD4	No
Yes	No	No	chr30:4037452-4037599	Intergenic		No
Yes	No	No	chr30:745254-749905	Intergenic		No
Yes	No	No	chr31:1784331-1786983	Intergenic		No
No	No	Yes	chr31:25837275	Intergenic		No
Yes	No	No	chr31:31199299-31199355	Intron	DOP1B	No
Yes	No	No	chr31:37185075-37185134	Intergenic		No
Yes	No	No	chr32:12060775-12060838	Intergenic		No
Yes	No	No	chr32:15216104-15216178	Intergenic		No
Yes	No	No	chr32:19646772-19646825	Intron	STPG2	No
Yes	No	No	chr32:24968868-24968976	Intron	LOC119867153	No
No	No	Yes	chr32:27257325	Intergenic		No
Yes	No	No	chr32:7251915-7252436	Intergenic		No
No	No	Yes	chr33:12285667	Intron	LOC111093736	No
Yes	No	No	chr33:28961125-28961191	Intron	ZNF148	No
Yes	No	No	chr33:31641053-31643078	Intergenic		No
Yes	No	No	chr34:12455976-12461695	Intron	LOC119867483	No
Yes	No	No	chr34:12617928-12629146	Intergenic		No
No	No	No	chr34:12621330	Intergenic		No
No	No	No	chr34:32012349	Intergenic		No
Yes	No	No	chr34:32012366-32013374	Intergenic		No
Yes	No	No	chr34:36713952-36714290	Intron	FNDC3B	No
Yes	No	No	chr34:40746263-40746326	Intergenic		No
Yes	No	No	chr34:8513807-8514251	Intergenic		No
Yes	No	No	chr35:14892430-14892642	Intergenic		No
Yes	No	No	chr35:4824875-4824935	Intron	PSMG4	No
Yes	No	No	chr35:9421353-9421410	Intergenic		No
Yes	No	No	chr36:25840659-25840732	Intergenic		No
No	No	Yes	chr36:30567522	Intron	GULP1	No
Yes	No	No	chr37:1256609-1256711	Intergenic		No
Yes	No	No	chr37:22089892-22089950	Intron	ABCA12	No
No	No	Yes	chr37:8030419	Intron	FTCDNL1	No
No	No	Yes	chr37:8853494	Intergenic		No
No	No	Yes	chr38:13114698	Intron	ESRRG	No
Yes	No	No	chr38:17333541-17333612	Intergenic		No
Yes	No	No	chr38:5958006-5958087	Intergenic		No
Yes	No	No	chr38:7826480-7828774	Intron	LOC111094559	No
Yes	No	No	chr4:11002579-11002734	Intergenic		No
Yes	No	No	chr4:12327195-12327240	Intergenic		No
Yes	No	No	chr4:18349089-18349150	Intron	CTNNA3	No
No	No	Yes	chr4:35978780	Intergenic		No
Yes	No	No	chr4:6037285-6037411	Intron	SLC35F3	No
No	No	Yes	chr4:80377630	Intergenic		No
Yes	No	No	chr4:81342156-81342287	Intergenic		No
Yes	No	No	chr4:86990988-86991500	Intergenic		No
Yes	No	No	chr4:88140443-88140514	Intron	RETREG1	Yes
Yes	No	No	chr4:88140516-88140592	Intron	RETREG1	Yes
Yes	No	No	chr5:37865290-37865370	Intergenic		No
No	No	No	chr5:58481845	Intron	PRDM16	No
Yes	No	No	chr5:58482644-58482845	Intron	PRDM16	No
No	No	Yes	chr5:64462590	Intron	CPEN7	No
Yes	No	No	chr5:84466195-84466332	Intergenic		No
No	No	Yes	chr6:21899315	Intron	CACNG3	No
Yes	No	No	chr6:25010493-25014335	Intergenic		No
Yes	No	No	chr6:31423294-31423366	Intron	TXNDC11	No
Yes	No	No	chr6:32844530-32845208	Intron	GRIN2A	No
Yes	No	No	chr6:60522216-60522279	Intron	LOC102152020	No
Yes	No	No	chr6:68661096-68663825	Intron	ADGRL4	No
Yes	No	No	chr6:695061-696518	Intergenic		No
Yes	No	No	chr6:71337841-71337986	Intron	MSH4	No
Yes	No	No	chr6:71585918-71585999	Intron	SLC44A5	No
Yes	Yes	No	chr6:9066177-9066371	Intergenic		No
No	No	Yes	chr6:9984998	Intergenic		No
Yes	No	No	chr7:10372015-10372072	Intron	PPP2R5A	No
Yes	No	No	chr7:19934523-19942091	Intergenic		No
Yes	No	No	chr7:21263744-21263815	Intron	RASAL2	No
Yes	No	No	chr7:22490322-22490400	Intron	ASTN1	No
No	No	Yes	chr7:22906427	Intron	PAPPA2	No
Yes	No	No	chr7:27678289-27686142	Intron	LOC119872528	No
Yes	No	No	chr7:47253608-47256084	Intron	LOC102152974	No
Yes	No	No	chr7:47755787-47756056	Intron	RIT2	No
Yes	No	No	chr7:56542037-56542073	Intron	CCDC178	No
No	No	Yes	chr7:60605367	Intergenic		No
Yes	No	No	chr7:76765812-76766707	Intron	PIEZO2	No
Yes	No	No	chr7:9918495-9918538	Intergenic		No
No	No	No	chr8:16111608	Intron	MIPOL1	No
Yes	No	No	chr8:17547980-17548029	Intergenic		No
No	No	Yes	chr8:18741321	Intergenic		No
No	No	Yes	chr8:26089999	Intergenic		No
Yes	No	No	chr8:28291033-28291108	Intergenic		No
Yes	No	No	chr8:38470509-38470552	Intergenic		No
Yes	No	No	chr8:56685231-56685262	Intergenic		No
Yes	No	No	chr8:57989007-57993233	Intergenic		No
Yes	No	No	chr8:58732916-58733400	Intergenic		No
Yes	No	No	chr8:60647030-60647219	Intergenic		No
No	No	Yes	chr8:7459269	Intergenic		No
Yes	No	No	chr9:12767136-12767210	Intron	CEP112	No
No	No	Yes	chr9:23862764	Intron	NPEPPS	No
Yes	No	No	chr9:29191469-29191535	Intergenic		No
No	No	Yes	chr9:30689396	Intron	PCTP	No
Yes	Yes	No	chr9:7264565-7264643	Intergenic		No
Yes	No	No	chrX:104962672-104962988	Intergenic		No
Yes	No	No	chrX:113970050-113970601	Intergenic		No
Yes	No	No	chrX:18935007-18935077	Intergenic		No
Yes	No	No	chrX:2653604-2653662	Intron	LOC111094688	No
No	No	No	chrX:26971268	Intron	DMD	No
Yes	No	No	chrX:28873433-28875138	Intergenic		No
Yes	No	No	chrX:5957028-5957072	Intron	LOC102153595	No
Yes	No	No	chrX:60581195-60581225	Intergenic		No
Yes	No	No	chrX:66577105-66583579	Intergenic		No
Yes	No	No	chrX:87817119-87821775	Intergenic		No
Yes	No	No	chrX:91223461-91227531	Intergenic		No
Yes	No	No	chrX:92721071-92725814	Intergenic		No
No	No	No	chrX:92726910	Intergenic		No
